# Supplementary material for: Taking it with a grain of salt: tolerance to increasing salinization in Culex pipiens (Diptera: Culicidae) across a low-lying delta
Source: Parasit Vectors. 2024 Jun 10;17:251. doi: 10.1186/s13071-024-06268-8 (PMC11165877; doi:10.1186/s13071-024-06268-8)
Supplement: Supplementary file 2 — Additional file 2. Original data. [file 13071_2024_6268_MOESM2_ESM.zip]

Archive with 4 entries (3 files):
- Supplement/
- Supplement/Boerlijst_TiWaGoS_dr.csv
- Supplement/Boerlijst_TiWaGoS_ovi.csv
- Supplement/Boerlijst_TiWaGoS_sr_asr.csv
