# Supplementary material for: Taking it with a grain of salt: tolerance to increasing salinization in Culex pipiens (Diptera: Culicidae) across a low-lying delta
Source: Parasit Vectors. 2024 Jun 10;17:251. doi: 10.1186/s13071-024-06268-8 (PMC11165877; doi:10.1186/s13071-024-06268-8)
Supplement: Supplementary file 2 — Additional file 2. Original data. [file 13071_2024_6268_MOESM2_ESM.zip › Supplement/Boerlijst_TiWaGoS_dr.csv]

Cosm	Round	Day	Treatment	City	Density	L1	L2	L3	L4	Larva	Pupa	Adult	Total	Development_rate
1	1	0	2	Utrecht	50	50	0	0	0	0	0	0	50	1
2	1	0	6	Nijmegen	100	100	0	0	0	0	0	0	100	1
3	1	0	0	Leiden	100	100	0	0	0	0	0	0	100	1
4	1	0	2	Utrecht	50	50	0	0	0	0	0	0	50	1
5	1	0	2	Leiden	100	100	0	0	0	0	0	0	100	1
6	1	0	2	Nijmegen	100	100	0	0	0	0	0	0	100	1
7	1	0	2	Utrecht	50	50	0	0	0	0	0	0	50	1
8	1	0	2	Nijmegen	100	100	0	0	0	0	0	0	100	1
9	1	0	0	Nijmegen	100	100	0	0	0	0	0	0	100	1
10	1	0	0	Utrecht	50	50	0	0	0	0	0	0	50	1
11	1	0	0	Nijmegen	100	100	0	0	0	0	0	0	100	1
12	1	0	2	Nijmegen	100	100	0	0	0	0	0	0	100	1
13	1	0	0	Leiden	100	100	0	0	0	0	0	0	100	1
14	1	0	6	Utrecht	50	50	0	0	0	0	0	0	50	1
15	1	0	6	Utrecht	50	50	0	0	0	0	0	0	50	1
16	1	0	6	Leiden	100	100	0	0	0	0	0	0	100	1
17	1	0	0	Utrecht	50	50	0	0	0	0	0	0	50	1
18	1	0	0	Nijmegen	100	100	0	0	0	0	0	0	100	1
19	1	0	6	Utrecht	50	50	0	0	0	0	0	0	50	1
20	1	0	2	Nijmegen	100	100	0	0	0	0	0	0	100	1
21	1	0	6	Leiden	100	100	0	0	0	0	0	0	100	1
22	1	0	6	Utrecht	50	50	0	0	0	0	0	0	50	1
23	1	0	6	Nijmegen	100	100	0	0	0	0	0	0	100	1
24	1	0	0	Leiden	100	100	0	0	0	0	0	0	100	1
25	1	0	6	Nijmegen	100	100	0	0	0	0	0	0	100	1
26	1	0	0	Nijmegen	100	100	0	0	0	0	0	0	100	1
27	1	0	2	Leiden	100	100	0	0	0	0	0	0	100	1
28	1	0	2	Utrecht	50	50	0	0	0	0	0	0	50	1
29	1	0	0	Utrecht	50	50	0	0	0	0	0	0	50	1
30	1	0	6	Leiden	100	100	0	0	0	0	0	0	100	1
31	1	0	0	Leiden	100	100	0	0	0	0	0	0	100	1
32	1	0	0	Utrecht	50	50	0	0	0	0	0	0	50	1
33	1	0	2	Utrecht	50	50	0	0	0	0	0	0	50	1
34	1	0	6	Nijmegen	100	100	0	0	0	0	0	0	100	1
35	1	0	0	Leiden	100	100	0	0	0	0	0	0	100	1
36	1	0	6	Nijmegen	100	100	0	0	0	0	0	0	100	1
37	1	0	6	Utrecht	50	50	0	0	0	0	0	0	50	1
38	1	0	6	Leiden	90	90	0	0	0	0	0	0	90	1
39	1	0	0	Nijmegen	100	100	0	0	0	0	0	0	100	1
40	1	0	2	Leiden	80	80	0	0	0	0	0	0	80	1
41	1	0	2	Leiden	100	100	0	0	0	0	0	0	100	1
42	1	0	2	Nijmegen	100	100	0	0	0	0	0	0	100	1
43	1	0	6	Leiden	100	100	0	0	0	0	0	0	100	1
44	1	0	0	Utrecht	50	50	0	0	0	0	0	0	50	1
45	1	0	2	Leiden	70	70	0	0	0	0	0	0	70	1
1	1	1	2	Utrecht	50	50	0	0	0	50	0	0	50	1
2	1	1	6	Nijmegen	100	0	22	0	0	22	0	0	22	2
3	1	1	0	Leiden	100	15	22	0	0	37	0	0	37	1.59
4	1	1	2	Utrecht	50	50	0	0	0	50	0	0	50	1
5	1	1	2	Leiden	100	0	20	0	0	20	0	0	20	2
6	1	1	2	Nijmegen	100	5	17	0	0	22	0	0	22	1.77
7	1	1	2	Utrecht	50	50	0	0	0	50	0	0	50	1
8	1	1	2	Nijmegen	100	3	16	4	0	23	0	0	23	2.04
9	1	1	0	Nijmegen	100	0	23	0	0	23	0	0	23	2
10	1	1	0	Utrecht	50	50	0	0	0	50	0	0	50	1
11	1	1	0	Nijmegen	100	16	6	0	0	22	0	0	22	1.27
12	1	1	2	Nijmegen	100	19	5	0	0	24	0	0	24	1.2
13	1	1	0	Leiden	100	18	4	0	0	22	0	0	22	1.18
14	1	1	6	Utrecht	50	50	0	0	0	50	0	0	50	1
15	1	1	6	Utrecht	50	50	0	0	0	50	0	0	50	1
16	1	1	6	Leiden	100	17	3	0	0	20	0	0	20	1.15
17	1	1	0	Utrecht	50	50	0	0	0	50	0	0	50	1
18	1	1	0	Nijmegen	100	5	18	0	0	23	0	0	23	1.78
19	1	1	6	Utrecht	50	50	0	0	0	50	0	0	50	1
20	1	1	2	Nijmegen	100	3	21	0	0	24	0	0	24	1.87
21	1	1	6	Leiden	100	17	3	0	0	20	0	0	20	1.15
22	1	1	6	Utrecht	50	50	0	0	0	50	0	0	50	1
23	1	1	6	Nijmegen	100	6	17	0	0	23	0	0	23	1.73
24	1	1	0	Leiden	100	14	8	0	0	22	0	0	22	1.36
25	1	1	6	Nijmegen	100	0	22	0	0	22	0	0	22	2
26	1	1	0	Nijmegen	100	2	23	0	0	25	0	0	25	1.92
27	1	1	2	Leiden	100	10	12	0	0	22	0	0	22	1.54
28	1	1	2	Utrecht	50	50	0	0	0	50	0	0	50	1
29	1	1	0	Utrecht	50	50	0	0	0	50	0	0	50	1
30	1	1	6	Leiden	100	1	23	0	0	24	0	0	24	1.95
31	1	1	0	Leiden	100	5	16	0	0	21	0	0	21	1.76
32	1	1	0	Utrecht	50	50	0	0	0	50	0	0	50	1
33	1	1	2	Utrecht	50	50	0	0	0	50	0	0	50	1
34	1	1	6	Nijmegen	100	21	0	0	0	21	0	0	21	1
35	1	1	0	Leiden	100	0	23	0	0	23	0	0	23	2
36	1	1	6	Nijmegen	100	3	18	0	0	21	0	0	21	1.85
37	1	1	6	Utrecht	50	50	0	0	0	50	0	0	50	1
38	1	1	6	Leiden	90	0	25	0	0	25	0	0	25	2
39	1	1	0	Nijmegen	100	6	15	0	0	21	0	0	21	1.71
40	1	1	2	Leiden	80	15	6	0	0	21	0	0	21	1.28
41	1	1	2	Leiden	100	17	5	0	0	22	0	0	22	1.22
42	1	1	2	Nijmegen	100	19	1	0	0	20	0	0	20	1.05
43	1	1	6	Leiden	100	21	0	0	0	21	0	0	21	1
44	1	1	0	Utrecht	50	50	0	0	0	50	0	0	50	1
45	1	1	2	Leiden	70	26	0	0	0	26	0	0	26	1
1	1	2	2	Utrecht	50	0	8	8	5	21	0	0	21	2.85
2	1	2	6	Nijmegen	100	0	20	1	0	21	0	0	21	2.04
3	1	2	0	Leiden	100	0	11	12	0	23	0	0	23	2.52
4	1	2	2	Utrecht	50	0	16	0	7	23	0	0	23	2.6
5	1	2	2	Leiden	100	0	13	21	1	35	0	0	35	2.65
6	1	2	2	Nijmegen	100	0	0	10	15	25	0	0	25	3.6
7	1	2	2	Utrecht	50	0	1	29	0	30	0	0	30	2.96
8	1	2	2	Nijmegen	100	0	12	18	0	30	0	0	30	2.6
9	1	2	0	Nijmegen	100	0	0	26	0	26	0	0	26	3
10	1	2	0	Utrecht	50	0	18	2	0	20	0	0	20	2.1
11	1	2	0	Nijmegen	100	0	0	0	0	0	0	0	0	0
12	1	2	2	Nijmegen	100	0	19	3	0	22	0	0	22	2.13
13	1	2	0	Leiden	100	0	21	7	0	28	0	0	28	2.25
14	1	2	6	Utrecht	50	0	18	3	0	21	0	0	21	2.14
15	1	2	6	Utrecht	50	0	21	0	0	21	0	0	21	2
16	1	2	6	Leiden	100	0	16	7	0	23	0	0	23	2.3
17	1	2	0	Utrecht	50	0	26	1	0	27	0	0	27	2.03
18	1	2	0	Nijmegen	100	0	7	32	0	39	0	0	39	2.82
19	1	2	6	Utrecht	50	1	21	0	0	22	0	0	22	1.95
20	1	2	2	Nijmegen	100	0	2	21	0	23	0	0	23	2.91
21	1	2	6	Leiden	100	0	24	0	0	24	0	0	24	2
22	1	2	6	Utrecht	50	0	20	0	0	20	0	0	20	2
23	1	2	6	Nijmegen	100	0	21	0	0	21	0	0	21	2
24	1	2	0	Leiden	100	0	23	7	0	30	0	0	30	2.23
25	1	2	6	Nijmegen	100	0	24	0	0	24	0	0	24	2
26	1	2	0	Nijmegen	100	0	2	25	0	27	0	0	27	2.92
27	1	2	2	Leiden	100	0	9	13	0	22	0	0	22	2.59
28	1	2	2	Utrecht	50	0	7	32	0	39	0	0	39	2.82
29	1	2	0	Utrecht	50	0	22	0	0	22	0	0	22	2
30	1	2	6	Leiden	100	0	21	0	0	21	0	0	21	2
31	1	2	0	Leiden	100	0	10	12	0	22	0	0	22	2.54
32	1	2	0	Utrecht	50	0	22	0	0	22	0	0	22	2
33	1	2	2	Utrecht	50	0	20	0	0	20	0	0	20	2
34	1	2	6	Nijmegen	100	0	9	13	0	22	0	0	22	2.59
35	1	2	0	Leiden	100	0	9	11	0	20	0	0	20	2.55
36	1	2	6	Nijmegen	100	0	27	1	0	28	0	0	28	2.03
37	1	2	6	Utrecht	50	0	29	3	0	32	0	0	32	2.09
38	1	2	6	Leiden	90	0	23	0	0	23	0	0	23	2
39	1	2	0	Nijmegen	100	0	6	14	0	20	0	0	20	2.7
40	1	2	2	Leiden	80	0	8	22	0	30	0	0	30	2.73
41	1	2	2	Leiden	100	0	9	12	0	21	0	0	21	2.57
42	1	2	2	Nijmegen	100	0	6	15	0	21	0	0	21	2.71
43	1	2	6	Leiden	100	0	19	0	0	19	0	0	19	2
44	1	2	0	Utrecht	50	0	30	0	0	30	0	0	30	2
45	1	2	2	Leiden	70	0	26	0	0	26	0	0	26	2
1	1	3	2	Utrecht	50	0	0	22	1	23	8	0	31	3.54
2	1	3	6	Nijmegen	100	0	32	0	0	32	0	0	32	2
3	1	3	0	Leiden	100	0	6	13	10	29	0	0	29	3.13
4	1	3	2	Utrecht	50	0	1	17	2	20	0	0	20	3.05
5	1	3	2	Leiden	100	0	0	14	21	35	0	0	35	3.6
6	1	3	2	Nijmegen	100	0	0	8	10	18	3	0	21	3.76
7	1	3	2	Utrecht	50	0	0	9	11	20	0	0	20	3.55
8	1	3	2	Nijmegen	100	0	0	4	16	20	3	0	23	3.95
9	1	3	0	Nijmegen	100	0	0	0	18	18	5	0	23	4.21
10	1	3	0	Utrecht	50	0	5	11	15	31	0	0	31	3.32
11	1	3	0	Nijmegen	100	0	0	0	0	0	0	0	0	0
12	1	3	2	Nijmegen	100	0	0	11	12	23	0	0	23	3.52
13	1	3	0	Leiden	100	0	3	11	11	25	0	0	25	3.32
14	1	3	6	Utrecht	50	0	3	12	8	23	0	0	23	3.21
15	1	3	6	Utrecht	50	0	19	1	0	20	0	0	20	2.05
16	1	3	6	Leiden	100	0	0	6	14	20	0	0	20	3.7
17	1	3	0	Utrecht	50	0	2	12	5	19	2	0	21	3.33
18	1	3	0	Nijmegen	100	0	0	14	11	25	0	0	25	3.44
19	1	3	6	Utrecht	50	0	20	9	0	29	0	0	29	2.31
20	1	3	2	Nijmegen	100	0	0	6	14	20	0	0	20	3.7
21	1	3	6	Leiden	100	0	0	14	8	22	0	0	22	3.36
22	1	3	6	Utrecht	50	0	21	2	0	23	0	0	23	2.08
23	1	3	6	Nijmegen	100	0	0	24	5	29	0	0	29	3.17
24	1	3	0	Leiden	100	0	4	9	7	20	0	0	20	3.15
25	1	3	6	Nijmegen	100	0	2	18	2	22	0	0	22	3
26	1	3	0	Nijmegen	100	0	0	11	17	28	0	0	28	3.6
27	1	3	2	Leiden	100	0	0	6	21	27	3	0	30	3.9
28	1	3	2	Utrecht	50	0	3	4	14	21	0	0	21	3.52
29	1	3	0	Utrecht	50	0	6	7	6	19	0	0	19	3
30	1	3	6	Leiden	100	0	16	4	3	23	0	0	23	2.43
31	1	3	0	Leiden	100	0	0	0	19	19	1	0	20	4.05
32	1	3	0	Utrecht	50	0	0	6	14	20	1	0	21	3.76
33	1	3	2	Utrecht	50	0	0	8	13	21	0	0	21	3.61
34	1	3	6	Nijmegen	100	0	0	2	20	22	0	0	22	3.9
35	1	3	0	Leiden	100	0	0	3	22	25	0	0	25	3.88
36	1	3	6	Nijmegen	100	0	0	3	18	21	0	0	21	3.85
37	1	3	6	Utrecht	50	0	0	6	19	25	0	0	25	3.76
38	1	3	6	Leiden	90	0	0	7	13	20	0	0	20	3.65
39	1	3	0	Nijmegen	100	0	0	11	15	26	0	0	26	3.57
40	1	3	2	Leiden	80	0	0	5	15	20	2	0	22	3.86
41	1	3	2	Leiden	100	0	0	8	16	24	0	0	24	3.66
42	1	3	2	Nijmegen	100	0	0	3	25	28	0	0	28	3.89
43	1	3	6	Leiden	100	2	19	0	0	21	0	0	21	1.9
44	1	3	0	Utrecht	50	0	0	13	10	23	0	0	23	3.43
45	1	3	2	Leiden	70	0	2	7	11	20	0	0	20	3.45
1	1	4	2	Utrecht	50	0	0	2	20	22	0	12	22	4.17
2	1	4	6	Nijmegen	100	0	21	0	1	22	0	0	22	2.09
3	1	4	0	Leiden	100	0	1	2	27	30	0	0	30	3.86
4	1	4	2	Utrecht	50	0	0	0	24	24	6	0	30	4.2
5	1	4	2	Leiden	100	0	0	0	20	20	0	0	20	4
6	1	4	2	Nijmegen	100	0	0	0	4	4	17	8	21	4.82
7	1	4	2	Utrecht	50	0	0	0	10	10	12	0	22	4.54
8	1	4	2	Nijmegen	100	0	0	0	17	17	5	11	22	4.31
9	1	4	0	Nijmegen	100	0	0	0	9	9	15	30	24	4.73
10	1	4	0	Utrecht	50	0	0	7	21	28	0	0	28	3.75
11	1	4	0	Nijmegen	100	0	0	0	0	0	0	0	0	0
12	1	4	2	Nijmegen	100	0	0	0	24	24	0	0	24	4
13	1	4	0	Leiden	100	0	0	4	16	20	0	0	20	3.8
14	1	4	6	Utrecht	50	0	0	6	16	22	0	0	22	3.72
15	1	4	6	Utrecht	50	0	18	5	0	23	0	0	23	2.21
16	1	4	6	Leiden	100	0	0	0	18	18	3	0	21	4.14
17	1	4	0	Utrecht	50	0	0	6	17	23	0	2	23	3.78
18	1	4	0	Nijmegen	100	0	0	0	29	29	0	0	29	4
19	1	4	6	Utrecht	50	0	0	1	24	25	0	0	25	3.96
20	1	4	2	Nijmegen	100	0	0	0	16	16	12	0	28	4.42
21	1	4	6	Leiden	100	0	0	2	23	25	0	0	25	3.92
22	1	4	6	Utrecht	50	0	17	6	0	23	0	0	23	2.26
23	1	4	6	Nijmegen	100	0	1	4	30	35	0	0	35	3.82
24	1	4	0	Leiden	100	0	1	2	17	20	1	0	21	3.85
25	1	4	6	Nijmegen	100	0	0	7	17	24	0	0	24	3.7
26	1	4	0	Nijmegen	100	0	0	0	18	18	4	0	22	4.18
27	1	4	2	Leiden	100	0	0	0	6	6	18	0	24	4.75
28	1	4	2	Utrecht	50	0	0	1	14	15	8	0	23	4.3
29	1	4	0	Utrecht	50	0	2	9	10	21	0	0	21	3.38
30	1	4	6	Leiden	100	0	7	10	7	24	0	0	24	3
31	1	4	0	Leiden	100	0	0	0	16	16	6	1	22	4.28
32	1	4	0	Utrecht	50	0	0	2	19	21	0	2	21	3.94
33	1	4	2	Utrecht	50	0	0	2	24	26	0	0	26	3.92
34	1	4	6	Nijmegen	100	0	0	0	34	34	5	0	39	4.12
35	1	4	0	Leiden	100	0	0	0	25	25	4	0	29	4.13
36	1	4	6	Nijmegen	100	0	0	4	23	27	0	0	27	3.85
37	1	4	6	Utrecht	50	0	0	2	25	27	0	0	27	3.92
38	1	4	6	Leiden	90	0	0	0	20	20	0	0	20	4
39	1	4	0	Nijmegen	100	0	0	0	23	23	2	0	25	4.08
40	1	4	2	Leiden	80	0	0	0	9	9	13	6	22	4.62
41	1	4	2	Leiden	100	0	0	0	12	12	9	0	21	4.42
42	1	4	2	Nijmegen	100	0	0	0	32	32	1	0	33	4.03
43	1	4	6	Leiden	100	0	0	20	0	20	0	0	20	3
44	1	4	0	Utrecht	50	0	1	2	20	23	0	0	23	3.82
45	1	4	2	Leiden	70	0	0	0	25	25	0	0	25	4
1	1	5	2	Utrecht	50	0	0	0	26	26	1	12	27	4.26
2	1	5	6	Nijmegen	100	0	20	0	0	20	0	0	20	2
3	1	5	0	Leiden	100	0	0	2	20	22	4	0	26	4.07
4	1	5	2	Utrecht	50	0	0	0	21	21	0	7	21	4.14
5	1	5	2	Leiden	100	0	0	0	36	36	0	0	36	4
6	1	5	2	Nijmegen	100	0	0	0	3	3	17	74	20	4.96
7	1	5	2	Utrecht	50	0	0	0	1	1	25	37	26	4.99
8	1	5	2	Nijmegen	100	0	0	0	15	15	9	33	24	4.58
9	1	5	0	Nijmegen	100	0	0	0	7	7	18	77	25	4.93
10	1	5	0	Utrecht	50	0	0	0	28	28	0	0	28	4
11	1	5	0	Nijmegen	100	0	0	0	0	0	0	0	0	0
12	1	5	2	Nijmegen	100	0	0	0	23	23	1	0	24	4.04
13	1	5	0	Leiden	100	0	0	2	23	25	8	0	33	4.18
14	1	5	6	Utrecht	50	0	0	0	23	23	2	0	25	4.08
15	1	5	6	Utrecht	50	0	5	8	8	21	0	0	21	3.14
16	1	5	6	Leiden	100	0	0	0	12	12	13	12	25	4.57
17	1	5	0	Utrecht	50	0	0	0	21	21	4	2	25	4.19
18	1	5	0	Nijmegen	100	0	0	0	9	9	12	0	21	4.57
19	1	5	6	Utrecht	50	0	1	2	23	26	0	0	26	3.84
20	1	5	2	Nijmegen	100	0	0	0	9	9	12	37	21	4.73
21	1	5	6	Leiden	100	0	0	2	28	30	0	0	30	3.93
22	1	5	6	Utrecht	50	0	10	8	3	21	0	0	21	2.66
23	1	5	6	Nijmegen	100	0	0	1	19	20	0	0	20	3.95
24	1	5	0	Leiden	100	0	13	7	17	37	3	1	40	3.26
25	1	5	6	Nijmegen	100	0	1	2	20	23	0	0	23	3.82
26	1	5	0	Nijmegen	100	0	0	0	21	21	10	17	31	4.43
27	1	5	2	Leiden	100	0	3	0	12	15	13	32	28	4.49
28	1	5	2	Utrecht	50	0	10	6	5	21	11	37	32	4.61
29	1	5	0	Utrecht	50	0	0	8	11	19	0	0	19	3.57
30	1	5	6	Leiden	100	0	0	16	6	22	0	0	22	3.27
31	1	5	0	Leiden	100	0	0	5	11	16	7	10	23	4.17
32	1	5	0	Utrecht	50	0	0	0	24	24	0	2	24	4.04
33	1	5	2	Utrecht	50	0	0	0	23	23	0	0	23	4
34	1	5	6	Nijmegen	100	0	0	0	11	11	14	17	25	4.63
35	1	5	0	Leiden	100	0	0	0	17	17	3	10	20	4.23
36	1	5	6	Nijmegen	100	0	1	2	22	25	2	0	27	3.92
37	1	5	6	Utrecht	50	0	0	0	23	23	1	11	24	4.25
38	1	5	6	Leiden	90	0	2	8	15	25	0	0	25	3.52
39	1	5	0	Nijmegen	100	0	0	0	21	21	6	0	27	4.22
40	1	5	2	Leiden	80	0	0	0	7	7	14	48	21	4.86
41	1	5	2	Leiden	100	0	0	0	15	15	7	17	22	4.43
42	1	5	2	Nijmegen	100	0	0	0	11	11	11	4	22	4.52
43	1	5	6	Leiden	100	0	24	2	0	26	0	0	26	2.07
44	1	5	0	Utrecht	50	0	0	1	41	42	0	0	42	3.97
45	1	5	2	Leiden	70	0	0	1	26	27	0	0	27	3.96
1	1	6	2	Utrecht	50	0	0	0	22	22	7	14	29	4.45
2	1	6	6	Nijmegen	100	0	28	2	0	30	0	0	30	2.06
3	1	6	0	Leiden	100	0	0	3	14	17	7	11	24	4.25
4	1	6	2	Utrecht	50	0	0	0	21	21	0	7	21	4.14
5	1	6	2	Leiden	100	0	0	4	25	29	6	1	35	4.06
6	1	6	2	Nijmegen	100	0	0	0	0	0	1	80	1	5
7	1	6	2	Utrecht	50	0	0	0	0	0	2	60	2	5
8	1	6	2	Nijmegen	100	0	0	0	5	5	33	73	38	4.96
9	1	6	0	Nijmegen	100	0	0	0	1	1	2	96	3	4.98
10	1	6	0	Utrecht	50	0	0	0	9	9	14	1	23	4.61
11	1	6	0	Nijmegen	100	0	0	0	0	0	0	0	0	0
12	1	6	2	Nijmegen	100	0	0	0	1	1	20	5	21	4.95
13	1	6	0	Leiden	100	0	0	0	11	11	10	12	21	4.53
14	1	6	6	Utrecht	50	0	0	1	16	17	3	2	20	4.13
15	1	6	6	Utrecht	50	0	2	0	25	27	0	0	27	3.85
16	1	6	6	Leiden	100	0	0	0	1	1	20	43	21	4.97
17	1	6	0	Utrecht	50	0	0	0	12	12	15	9	27	4.63
18	1	6	0	Nijmegen	100	0	0	0	3	3	20	71	23	4.96
19	1	6	6	Utrecht	50	0	1	0	28	29	0	0	29	3.93
20	1	6	2	Nijmegen	100	0	0	0	11	11	16	77	27	4.9
21	1	6	6	Leiden	100	0	0	0	23	23	5	0	28	4.17
22	1	6	6	Utrecht	50	0	6	17	0	23	0	0	23	2.73
23	1	6	6	Nijmegen	100	0	0	13	7	20	0	0	20	3.35
24	1	6	0	Leiden	100	0	1	7	10	18	6	13	24	4.02
25	1	6	6	Nijmegen	100	0	0	0	40	40	0	0	40	4
26	1	6	0	Nijmegen	100	0	0	0	17	17	6	48	23	4.61
27	1	6	2	Leiden	100	0	0	0	9	9	14	44	23	4.78
28	1	6	2	Utrecht	50	0	0	8	5	13	7	101	20	6.07
29	1	6	0	Utrecht	50	0	0	3	19	22	0	0	22	3.86
30	1	6	6	Leiden	100	0	2	9	19	30	0	0	30	3.56
31	1	6	0	Leiden	100	0	0	1	15	16	7	26	23	4.45
32	1	6	0	Utrecht	50	0	0	0	19	19	6	2	25	4.27
33	1	6	2	Utrecht	50	0	0	0	24	24	0	0	24	4
34	1	6	6	Nijmegen	100	0	0	0	7	7	15	68	22	4.89
35	1	6	0	Leiden	100	0	0	0	18	18	6	26	24	4.44
36	1	6	6	Nijmegen	100	0	0	0	20	20	13	2	33	4.4
37	1	6	6	Utrecht	50	0	0	0	9	9	18	51	27	5
38	1	6	6	Leiden	90	0	1	6	16	23	0	0	23	3.65
39	1	6	0	Nijmegen	100	0	0	1	14	15	13	17	28	4.52
40	1	6	2	Leiden	80	0	0	0	7	7	13	67	20	4.94
41	1	6	2	Leiden	100	0	0	0	13	13	11	26	24	4.59
42	1	6	2	Nijmegen	100	0	0	0	2	2	19	51	21	4.95
43	1	6	6	Leiden	100	0	12	12	1	25	0	0	25	2.56
44	1	6	0	Utrecht	50	0	0	0	30	30	4	0	34	4.11
45	1	6	2	Leiden	70	0	0	0	31	31	0	0	31	4
1	1	7	2	Utrecht	50	0	0	0	4	4	23	30	27	4.94
2	1	7	6	Nijmegen	100	0	0	2	20	22	0	0	22	3.9
3	1	7	0	Leiden	100	0	0	4	7	11	9	27	20	4.45
4	1	7	2	Utrecht	50	0	0	0	0	0	25	7	25	5
5	1	7	2	Leiden	100	0	0	0	8	8	36	39	44	4.88
6	1	7	2	Nijmegen	100	0	0	0	0	0	0	75	0	0
7	1	7	2	Utrecht	50	0	0	0	0	0	0	62	0	0
8	1	7	2	Nijmegen	100	0	0	0	0	0	4	128	4	5
9	1	7	0	Nijmegen	100	0	0	0	0	0	1	99	1	5
10	1	7	0	Utrecht	50	0	0	0	0	0	7	32	7	5
11	1	7	0	Nijmegen	100	0	0	0	0	0	0	0	0	0
12	1	7	2	Nijmegen	100	0	0	0	0	0	6	86	6	5
13	1	7	0	Leiden	100	0	0	0	0	0	34	34	34	5
14	1	7	6	Utrecht	50	0	0	0	0	0	21	5	21	5
15	1	7	6	Utrecht	50	0	0	0	22	22	13	0	35	4.37
16	1	7	6	Leiden	100	0	0	0	0	0	0	83	0	0
17	1	7	0	Utrecht	50	0	0	0	0	0	6	32	6	5
18	1	7	0	Nijmegen	100	0	0	0	0	0	1	93	1	5
19	1	7	6	Utrecht	50	0	0	0	2	2	29	0	31	4.93
20	1	7	2	Nijmegen	100	0	0	0	0	0	10	95	10	5
21	1	7	6	Leiden	100	0	0	0	3	3	31	15	34	4.92
22	1	7	6	Utrecht	50	0	0	0	21	21	2	0	23	4.08
23	1	7	6	Nijmegen	100	0	0	0	3	3	29	0	32	4.9
24	1	7	0	Leiden	100	0	0	1	23	24	8	30	32	4.45
25	1	7	6	Nijmegen	100	0	0	0	7	7	43	0	50	4.86
26	1	7	0	Nijmegen	100	0	0	0	2	2	19	60	21	4.96
27	1	7	2	Leiden	100	0	0	0	0	0	6	44	6	5
28	1	7	2	Utrecht	50	0	0	0	28	28	4	127	32	6.34
29	1	7	0	Utrecht	50	0	0	0	11	11	12	1	23	4.53
30	1	7	6	Leiden	100	0	2	2	20	24	10	0	34	4.11
31	1	7	0	Leiden	100	0	0	0	7	7	3	33	10	4.83
32	1	7	0	Utrecht	50	0	0	0	0	0	20	18	20	5
33	1	7	2	Utrecht	50	0	0	0	0	0	33	0	33	5
34	1	7	6	Nijmegen	100	0	0	0	0	0	7	86	7	5
35	1	7	0	Leiden	100	0	0	0	4	4	32	40	36	4.93
36	1	7	6	Nijmegen	100	0	0	0	1	1	32	39	33	4.98
37	1	7	6	Utrecht	50	0	0	0	0	0	0	153	0	0
38	1	7	6	Leiden	90	0	0	0	3	3	30	0	33	4.9
39	1	7	0	Nijmegen	100	0	0	0	1	1	22	57	23	4.98
40	1	7	2	Leiden	80	0	0	0	0	0	6	75	6	5
41	1	7	2	Leiden	100	0	0	0	0	0	8	31	8	5
42	1	7	2	Nijmegen	100	0	0	0	0	0	6	100	6	5
43	1	7	6	Leiden	100	0	0	2	25	27	0	0	27	3.92
44	1	7	0	Utrecht	50	0	0	0	9	9	27	10	36	4.8
45	1	7	2	Leiden	70	0	0	0	0	0	4	0	4	5
1	1	8	2	Utrecht	50	0	0	0	4	4	1	45	5	4.92
2	1	8	6	Nijmegen	100	0	0	3	19	22	3	0	25	4
3	1	8	0	Leiden	100	0	0	1	9	10	15	27	25	4.67
4	1	8	2	Utrecht	50	0	0	0	0	0	0	48	0	0
5	1	8	2	Leiden	100	0	0	1	25	26	7	191	33	5.74
6	1	8	2	Nijmegen	100	0	0	0	0	0	0	81	0	0
7	1	8	2	Utrecht	50	0	0	0	0	0	0	62	0	0
8	1	8	2	Nijmegen	100	0	0	0	0	0	0	132	0	0
9	1	8	0	Nijmegen	100	0	0	0	0	0	0	100	0	0
10	1	8	0	Utrecht	50	0	0	0	0	0	0	39	0	0
11	1	8	0	Nijmegen	100	0	0	0	0	0	0	0	0	0
12	1	8	2	Nijmegen	100	0	0	0	0	0	0	92	0	0
13	1	8	0	Leiden	100	0	0	0	0	0	0	52	0	0
14	1	8	6	Utrecht	50	0	0	0	0	0	0	39	0	0
15	1	8	6	Utrecht	50	0	0	0	10	10	17	0	27	4.62
16	1	8	6	Leiden	100	0	0	0	0	0	0	83	0	0
17	1	8	0	Utrecht	50	0	0	0	0	0	0	38	0	0
18	1	8	0	Nijmegen	100	0	0	0	0	0	0	94	0	0
19	1	8	6	Utrecht	50	0	1	0	0	1	1	26	2	4.89
20	1	8	2	Nijmegen	100	0	0	0	0	0	0	105	0	0
21	1	8	6	Leiden	100	0	0	0	2	2	36	15	38	4.95
22	1	8	6	Utrecht	50	0	0	1	15	16	2	6	18	4.29
23	1	8	6	Nijmegen	100	0	0	0	3	3	3	90	6	4.96
24	1	8	0	Leiden	100	0	0	2	35	37	20	30	57	4.52
25	1	8	6	Nijmegen	100	0	0	0	8	8	13	160	21	5.22
26	1	8	0	Nijmegen	100	0	0	0	1	1	2	95	3	4.98
27	1	8	2	Leiden	100	0	0	0	0	0	0	50	0	0
28	1	8	2	Utrecht	50	0	0	0	14	14	11	127	25	5.86
29	1	8	0	Utrecht	50	0	0	0	8	8	24	1	32	4.75
30	1	8	6	Leiden	100	0	0	2	18	20	16	0	36	4.38
31	1	8	0	Leiden	100	0	0	0	1	1	0	36	1	4.97
32	1	8	0	Utrecht	50	0	0	0	0	0	0	40	0	0
33	1	8	2	Utrecht	50	0	0	0	0	0	0	38	0	0
34	1	8	6	Nijmegen	100	0	0	0	0	0	0	93	0	0
35	1	8	0	Leiden	100	0	0	0	1	1	1	75	2	4.98
36	1	8	6	Nijmegen	100	0	0	0	0	0	2	90	2	5
37	1	8	6	Utrecht	50	0	0	0	0	0	0	153	0	0
38	1	8	6	Leiden	90	0	0	0	0	0	0	100	0	0
39	1	8	0	Nijmegen	100	0	0	0	0	0	7	92	7	5
40	1	8	2	Leiden	80	0	0	0	0	0	0	81	0	0
41	1	8	2	Leiden	100	0	0	0	0	0	0	39	0	0
42	1	8	2	Nijmegen	100	0	0	0	0	0	0	106	0	0
43	1	8	6	Leiden	100	0	0	0	18	18	3	0	21	4.14
44	1	8	0	Utrecht	50	0	1	0	9	10	3	88	13	4.88
45	1	8	2	Leiden	70	0	0	0	0	0	0	100	0	0
1	2	0	4	Nijmegen	50	50	0	0	0	0	0	0	50	1
2	2	0	8	Utrecht	100	100	0	0	0	0	0	0	100	1
3	2	0	0	Leiden	100	100	0	0	0	0	0	0	100	1
4	2	0	4	Utrecht	100	100	0	0	0	0	0	0	100	1
5	2	0	4	Leiden	100	100	0	0	0	0	0	0	100	1
6	2	0	4	Leiden	100	100	0	0	0	0	0	0	100	1
7	2	0	4	Utrecht	100	100	0	0	0	0	0	0	100	1
8	2	0	4	Utrecht	100	100	0	0	0	0	0	0	100	1
9	2	0	0	Nijmegen	50	50	0	0	0	0	0	0	50	1
10	2	0	0	Leiden	100	100	0	0	0	0	0	0	100	1
11	2	0	0	Leiden	100	100	0	0	0	0	0	0	100	1
12	2	0	4	Leiden	100	100	0	0	0	0	0	0	100	1
13	2	0	0	Nijmegen	50	50	0	0	0	0	0	0	50	1
14	2	0	8	Utrecht	100	100	0	0	0	0	0	0	100	1
15	2	0	8	Nijmegen	50	50	0	0	0	0	0	0	50	1
16	2	0	8	Nijmegen	50	50	0	0	0	0	0	0	50	1
17	2	0	0	Nijmegen	50	50	0	0	0	0	0	0	50	1
18	2	0	0	Utrecht	100	100	0	0	0	0	0	0	100	1
19	2	0	8	Nijmegen	50	50	0	0	0	0	0	0	50	1
20	2	0	4	Nijmegen	50	50	0	0	0	0	0	0	50	1
21	2	0	8	Utrecht	100	100	0	0	0	0	0	0	100	1
22	2	0	8	Utrecht	100	100	0	0	0	0	0	0	100	1
23	2	0	8	Leiden	100	100	0	0	0	0	0	0	100	1
24	2	0	0	Utrecht	100	100	0	0	0	0	0	0	100	1
25	2	0	8	Leiden	100	100	0	0	0	0	0	0	100	1
26	2	0	0	Leiden	100	100	0	0	0	0	0	0	100	1
27	2	0	4	Nijmegen	50	50	0	0	0	0	0	0	50	1
28	2	0	4	Utrecht	100	100	0	0	0	0	0	0	100	1
29	2	0	0	Utrecht	100	100	0	0	0	0	0	0	100	1
30	2	0	8	Leiden	100	100	0	0	0	0	0	0	100	1
31	2	0	0	Nijmegen	50	50	0	0	0	0	0	0	50	1
32	2	0	0	Utrecht	100	100	0	0	0	0	0	0	100	1
33	2	0	4	Leiden	100	100	0	0	0	0	0	0	100	1
34	2	0	8	Leiden	100	100	0	0	0	0	0	0	100	1
35	2	0	0	Leiden	100	100	0	0	0	0	0	0	100	1
36	2	0	8	Nijmegen	50	50	0	0	0	0	0	0	50	1
37	2	0	8	Nijmegen	50	50	0	0	0	0	0	0	50	1
38	2	0	8	Leiden	100	100	0	0	0	0	0	0	100	1
39	2	0	0	Nijmegen	50	50	0	0	0	0	0	0	50	1
40	2	0	4	Nijmegen	50	50	0	0	0	0	0	0	50	1
41	2	0	4	Utrecht	100	100	0	0	0	0	0	0	100	1
42	2	0	4	Leiden	100	100	0	0	0	0	0	0	100	1
43	2	0	8	Utrecht	100	100	0	0	0	0	0	0	100	1
44	2	0	0	Utrecht	100	100	0	0	0	0	0	0	100	1
45	2	0	4	Nijmegen	50	50	0	0	0	0	0	0	50	1
1	2	1	4	Nijmegen	50	3	47	0	0	50	0	0	50	1.94
2	2	1	8	Utrecht	100	21	3	0	0	24	0	0	24	1.12
3	2	1	0	Leiden	100	100	0	0	0	100	0	0	100	1
4	2	1	4	Utrecht	100	19	2	0	0	21	0	0	21	1.09
5	2	1	4	Leiden	100	20	3	0	0	23	0	0	23	1.13
6	2	1	4	Leiden	100	0	0	0	0	0	0	0	0	0
7	2	1	4	Utrecht	100	0	0	0	0	0	0	0	0	0
8	2	1	4	Utrecht	100	0	0	0	0	0	0	0	0	0
9	2	1	0	Nijmegen	50	10	40	0	0	50	0	0	50	1.8
10	2	1	0	Leiden	100	13	11	0	0	24	0	0	24	1.45
11	2	1	0	Leiden	100	0	0	0	0	0	0	0	0	0
12	2	1	4	Leiden	100	0	0	0	0	0	0	0	0	0
13	2	1	0	Nijmegen	50	0	50	0	0	50	0	0	50	2
14	2	1	8	Utrecht	100	100	0	0	0	100	0	0	100	1
15	2	1	8	Nijmegen	50	0	50	0	0	50	0	0	50	2
16	2	1	8	Nijmegen	50	5	45	0	0	50	0	0	50	1.9
17	2	1	0	Nijmegen	50	10	40	0	0	50	0	0	50	1.8
18	2	1	0	Utrecht	100	17	6	0	0	23	0	0	23	1.26
19	2	1	8	Nijmegen	50	8	42	0	0	50	0	0	50	1.84
20	2	1	4	Nijmegen	50	20	30	0	0	50	0	0	50	1.6
21	2	1	8	Utrecht	100	0	0	0	0	0	0	0	0	0
22	2	1	8	Utrecht	100	90	10	0	0	100	0	0	100	1.1
23	2	1	8	Leiden	100	19	7	0	0	26	0	0	26	1.26
24	2	1	0	Utrecht	100	22	1	0	0	23	0	0	23	1.04
25	2	1	8	Leiden	100	0	0	0	0	0	0	0	0	0
26	2	1	0	Leiden	100	100	0	0	0	100	0	0	100	1
27	2	1	4	Nijmegen	50	50	0	0	0	50	0	0	50	1
28	2	1	4	Utrecht	100	23	1	0	0	24	0	0	24	1.04
29	2	1	0	Utrecht	100	0	0	0	0	0	0	0	0	0
30	2	1	8	Leiden	100	0	0	0	0	0	0	0	0	0
31	2	1	0	Nijmegen	50	10	40	0	0	50	0	0	50	1.8
32	2	1	0	Utrecht	100	0	0	0	0	0	0	0	0	0
33	2	1	4	Leiden	100	20	0	0	0	20	0	0	20	1
34	2	1	8	Leiden	100	21	0	0	0	21	0	0	21	1
35	2	1	0	Leiden	100	13	7	0	0	20	0	0	20	1.35
36	2	1	8	Nijmegen	50	2	48	0	0	50	0	0	50	1.96
37	2	1	8	Nijmegen	50	4	46	0	0	50	0	0	50	1.92
38	2	1	8	Leiden	100	0	0	0	0	0	0	0	0	0
39	2	1	0	Nijmegen	50	6	44	0	0	50	0	0	50	1.88
40	2	1	4	Nijmegen	50	20	30	0	0	50	0	0	50	1.6
41	2	1	4	Utrecht	100	0	0	0	0	0	0	0	0	0
42	2	1	4	Leiden	100	0	0	0	0	0	0	0	0	0
43	2	1	8	Utrecht	100	0	0	0	0	0	0	0	0	0
44	2	1	0	Utrecht	100	0	0	0	0	0	0	0	0	0
45	2	1	4	Nijmegen	50	0	0	0	0	0	0	0	0	0
1	2	2	4	Nijmegen	50	0	20	0	0	20	0	0	20	2
2	2	2	8	Utrecht	100	4	18	0	0	22	0	0	22	1.81
3	2	2	0	Leiden	100	2	20	0	0	22	0	0	22	1.9
4	2	2	4	Utrecht	100	2	18	0	0	20	0	0	20	1.9
5	2	2	4	Leiden	100	8	14	2	0	24	0	0	24	1.75
6	2	2	4	Leiden	100	0	21	0	0	21	0	0	21	2
7	2	2	4	Utrecht	100	11	15	0	0	26	0	0	26	1.57
8	2	2	4	Utrecht	100	4	22	0	0	26	0	0	26	1.84
9	2	2	0	Nijmegen	50	0	1	23	0	24	0	0	24	2.95
10	2	2	0	Leiden	100	0	7	13	0	20	0	0	20	2.65
11	2	2	0	Leiden	100	0	16	8	0	24	0	0	24	2.33
12	2	2	4	Leiden	100	2	19	6	0	27	0	0	27	2.14
13	2	2	0	Nijmegen	50	0	1	17	2	20	0	0	20	3.05
14	2	2	8	Utrecht	100	20	1	0	0	21	0	0	21	1.04
15	2	2	8	Nijmegen	50	0	1	23	0	24	0	0	24	2.95
16	2	2	8	Nijmegen	50	0	1	27	0	28	0	0	28	2.96
17	2	2	0	Nijmegen	50	0	0	26	3	29	0	0	29	3.1
18	2	2	0	Utrecht	100	3	19	1	0	23	0	0	23	1.91
19	2	2	8	Nijmegen	50	2	2	16	0	20	0	0	20	2.7
20	2	2	4	Nijmegen	50	2	7	19	0	28	0	0	28	2.6
21	2	2	8	Utrecht	100	18	2	0	0	20	0	0	20	1.1
22	2	2	8	Utrecht	100	14	8	0	0	22	0	0	22	1.36
23	2	2	8	Leiden	100	0	17	5	0	22	0	0	22	2.22
24	2	2	0	Utrecht	100	0	22	4	0	26	0	0	26	2.15
25	2	2	8	Leiden	100	3	28	0	0	31	0	0	31	1.9
26	2	2	0	Leiden	100	1	23	0	0	24	0	0	24	1.95
27	2	2	4	Nijmegen	50	11	14	0	0	25	0	0	25	1.56
28	2	2	4	Utrecht	100	7	15	0	0	22	0	0	22	1.68
29	2	2	0	Utrecht	100	3	17	0	0	20	0	0	20	1.85
30	2	2	8	Leiden	100	21	1	0	0	22	0	0	22	1.04
31	2	2	0	Nijmegen	50	0	1	18	0	19	0	0	19	2.94
32	2	2	0	Utrecht	100	4	17	0	0	21	0	0	21	1.8
33	2	2	4	Leiden	100	4	20	0	0	24	0	0	24	1.83
34	2	2	8	Leiden	100	6	21	0	0	27	0	0	27	1.77
35	2	2	0	Leiden	100	4	9	14	0	27	0	0	27	2.37
36	2	2	8	Nijmegen	50	0	1	21	0	22	0	0	22	2.95
37	2	2	8	Nijmegen	50	0	2	28	0	30	0	0	30	2.93
38	2	2	8	Leiden	100	8	20	0	0	28	0	0	28	1.71
39	2	2	0	Nijmegen	50	0	0	23	0	23	0	0	23	3
40	2	2	4	Nijmegen	50	0	4	18	0	22	0	0	22	2.81
41	2	2	4	Utrecht	100	6	15	0	0	21	0	0	21	1.71
42	2	2	4	Leiden	100	19	7	1	0	27	0	0	27	1.33
43	2	2	8	Utrecht	100	14	7	1	0	22	0	0	22	1.4
44	2	2	0	Utrecht	100	0	20	0	0	20	0	0	20	2
45	2	2	4	Nijmegen	50	0	14	7	1	22	0	0	22	2.4
1	2	3	4	Nijmegen	50	0	0	7	13	20	0	0	20	3.65
2	2	3	8	Utrecht	100	0	23	6	0	29	0	0	29	2.2
3	2	3	0	Leiden	100	0	29	0	0	29	0	0	29	2
4	2	3	4	Utrecht	100	0	2	21	12	35	0	0	35	3.28
5	2	3	4	Leiden	100	0	2	19	0	21	0	0	21	2.9
6	2	3	4	Leiden	100	0	5	20	1	26	0	0	26	2.84
7	2	3	4	Utrecht	100	0	13	11	0	24	0	0	24	2.45
8	2	3	4	Utrecht	100	0	7	16	0	23	0	0	23	2.69
9	2	3	0	Nijmegen	50	0	3	2	20	25	0	0	25	3.68
10	2	3	0	Leiden	100	0	4	17	1	22	0	0	22	2.86
11	2	3	0	Leiden	100	0	6	19	2	27	0	0	27	2.85
12	2	3	4	Leiden	100	0	8	23	0	31	0	0	31	2.74
13	2	3	0	Nijmegen	50	0	3	1	20	24	0	0	24	3.7
14	2	3	8	Utrecht	100	4	19	0	0	23	0	0	23	1.82
15	2	3	8	Nijmegen	50	0	5	9	13	27	0	0	27	3.29
16	2	3	8	Nijmegen	50	0	1	13	8	22	0	0	22	3.31
17	2	3	0	Nijmegen	50	0	0	11	20	31	0	0	31	3.64
18	2	3	0	Utrecht	100	0	17	8	0	25	0	0	25	2.32
19	2	3	8	Nijmegen	50	1	0	25	0	26	0	0	26	2.92
20	2	3	4	Nijmegen	50	0	0	20	5	25	0	0	25	3.2
21	2	3	8	Utrecht	100	0	19	1	0	20	0	0	20	2.05
22	2	3	8	Utrecht	100	2	19	0	0	21	0	0	21	1.9
23	2	3	8	Leiden	100	0	1	24	0	25	0	0	25	2.96
24	2	3	0	Utrecht	100	0	8	24	2	34	0	0	34	2.82
25	2	3	8	Leiden	100	0	14	11	0	25	0	0	25	2.44
26	2	3	0	Leiden	100	0	20	1	0	21	0	0	21	2.04
27	2	3	4	Nijmegen	50	0	20	0	0	20	0	0	20	2
28	2	3	4	Utrecht	100	0	18	5	0	23	0	0	23	2.21
29	2	3	0	Utrecht	100	0	9	11	0	20	0	0	20	2.55
30	2	3	8	Leiden	100	0	20	0	0	20	0	0	20	2
31	2	3	0	Nijmegen	50	0	1	18	12	31	0	0	31	3.35
32	2	3	0	Utrecht	100	0	13	8	0	21	0	0	21	2.38
33	2	3	4	Leiden	100	0	21	9	0	30	0	0	30	2.3
34	2	3	8	Leiden	100	0	25	0	0	25	0	0	25	2
35	2	3	0	Leiden	100	0	8	19	0	27	0	0	27	2.7
36	2	3	8	Nijmegen	50	0	0	12	10	22	0	0	22	3.45
37	2	3	8	Nijmegen	50	0	2	33	0	35	0	0	35	2.94
38	2	3	8	Leiden	100	1	31	0	0	32	0	0	32	1.96
39	2	3	0	Nijmegen	50	0	0	4	24	28	0	0	28	3.85
40	2	3	4	Nijmegen	50	0	3	20	3	26	0	0	26	3
41	2	3	4	Utrecht	100	0	13	8	0	21	0	0	21	2.38
42	2	3	4	Leiden	100	0	16	10	0	26	0	0	26	2.38
43	2	3	8	Utrecht	100	3	16	2	0	21	0	0	21	1.95
44	2	3	0	Utrecht	100	0	14	6	0	20	0	0	20	2.3
45	2	3	4	Nijmegen	50	0	9	5	6	20	0	0	20	2.85
1	2	4	4	Nijmegen	50	0	2	6	18	26	0	0	26	3.61
2	2	4	8	Utrecht	100	0	10	16	0	26	0	0	26	2.61
3	2	4	0	Leiden	100	0	19	8	0	27	0	0	27	2.29
4	2	4	4	Utrecht	100	0	5	17	2	24	0	0	24	2.87
5	2	4	4	Leiden	100	0	9	8	3	20	0	0	20	2.7
6	2	4	4	Leiden	100	0	2	15	4	21	0	0	21	3.09
7	2	4	4	Utrecht	100	0	6	15	2	23	0	0	23	2.82
8	2	4	4	Utrecht	100	0	3	20	0	23	0	0	23	2.86
9	2	4	0	Nijmegen	50	0	0	4	25	29	0	0	29	3.86
10	2	4	0	Leiden	100	0	2	11	8	21	0	0	21	3.28
11	2	4	0	Leiden	100	0	7	17	5	29	0	0	29	2.93
12	2	4	4	Leiden	100	0	6	16	0	22	0	0	22	2.72
13	2	4	0	Nijmegen	50	0	1	1	19	21	0	0	21	3.85
14	2	4	8	Utrecht	100	0	21	2	0	23	0	0	23	2.08
15	2	4	8	Nijmegen	50	0	0	2	22	24	0	0	24	3.91
16	2	4	8	Nijmegen	50	0	0	3	25	28	0	0	28	3.89
17	2	4	0	Nijmegen	50	0	0	6	24	30	0	0	30	3.8
18	2	4	0	Utrecht	100	0	8	15	2	25	0	0	25	2.76
19	2	4	8	Nijmegen	50	0	5	17	1	23	0	0	23	2.82
20	2	4	4	Nijmegen	50	0	1	8	12	21	0	0	21	3.52
21	2	4	8	Utrecht	100	0	18	3	0	21	0	0	21	2.14
22	2	4	8	Utrecht	100	0	20	0	0	20	0	0	20	2
23	2	4	8	Leiden	100	0	2	19	1	22	0	0	22	2.95
24	2	4	0	Utrecht	100	0	3	18	3	24	0	0	24	3
25	2	4	8	Leiden	100	0	14	16	0	30	0	0	30	2.53
26	2	4	0	Leiden	100	0	20	4	0	24	0	0	24	2.16
27	2	4	4	Nijmegen	50	0	15	7	0	22	0	0	22	2.31
28	2	4	4	Utrecht	100	0	15	7	0	22	0	0	22	2.31
29	2	4	0	Utrecht	100	0	9	10	1	20	0	0	20	2.6
30	2	4	8	Leiden	100	0	21	0	0	21	0	0	21	2
31	2	4	0	Nijmegen	50	0	2	4	23	29	0	0	29	3.72
32	2	4	0	Utrecht	100	0	15	7	0	22	0	0	22	2.31
33	2	4	4	Leiden	100	0	18	6	0	24	0	0	24	2.25
34	2	4	8	Leiden	100	0	27	4	0	31	0	0	31	2.12
35	2	4	0	Leiden	100	0	10	15	0	25	0	0	25	2.6
36	2	4	8	Nijmegen	50	0	1	5	24	30	0	0	30	3.76
37	2	4	8	Nijmegen	50	0	0	10	17	27	0	0	27	3.62
38	2	4	8	Leiden	100	0	17	5	0	22	0	0	22	2.22
39	2	4	0	Nijmegen	50	0	0	3	21	24	0	0	24	3.87
40	2	4	4	Nijmegen	50	0	0	13	16	29	0	0	29	3.55
41	2	4	4	Utrecht	100	0	17	9	0	26	0	0	26	2.34
42	2	4	4	Leiden	100	0	18	11	1	30	0	0	30	2.43
43	2	4	8	Utrecht	100	2	14	4	0	20	0	0	20	2.1
44	2	4	0	Utrecht	100	0	2	18	0	20	0	0	20	2.9
45	2	4	4	Nijmegen	50	0	13	2	10	25	0	0	25	2.88
1	2	5	4	Nijmegen	50	0	0	5	27	32	0	0	32	3.84
2	2	5	8	Utrecht	100	0	6	18	11	35	0	0	35	3.14
3	2	5	0	Leiden	100	0	31	5	0	36	0	0	36	2.13
4	2	5	4	Utrecht	100	0	1	5	17	23	0	0	23	3.69
5	2	5	4	Leiden	100	0	1	14	19	34	0	0	34	3.52
6	2	5	4	Leiden	100	0	0	8	16	24	0	0	24	3.66
7	2	5	4	Utrecht	100	0	1	7	17	25	0	0	25	3.64
8	2	5	4	Utrecht	100	0	1	10	14	25	0	0	25	3.52
9	2	5	0	Nijmegen	50	0	0	2	18	20	0	0	20	3.9
10	2	5	0	Leiden	100	0	0	5	23	28	0	0	28	3.82
11	2	5	0	Leiden	100	0	0	7	17	24	0	0	24	3.7
12	2	5	4	Leiden	100	0	0	2	19	21	0	0	21	3.9
13	2	5	0	Nijmegen	50	0	0	1	23	24	0	0	24	3.95
14	2	5	8	Utrecht	100	0	18	4	0	22	0	0	22	2.18
15	2	5	8	Nijmegen	50	0	0	2	24	26	0	0	26	3.92
16	2	5	8	Nijmegen	50	0	0	0	21	21	0	0	21	4
17	2	5	0	Nijmegen	50	0	0	0	27	27	0	0	27	4
18	2	5	0	Utrecht	100	0	2	15	10	27	0	0	27	3.29
19	2	5	8	Nijmegen	50	0	2	3	19	24	0	0	24	3.7
20	2	5	4	Nijmegen	50	0	0	3	20	23	0	0	23	3.86
21	2	5	8	Utrecht	100	0	5	15	7	27	0	0	27	3.07
22	2	5	8	Utrecht	100	0	13	10	0	23	0	0	23	2.43
23	2	5	8	Leiden	100	0	0	2	28	30	0	0	30	3.93
24	2	5	0	Utrecht	100	0	0	4	16	20	0	0	20	3.8
25	2	5	8	Leiden	100	0	0	17	5	22	0	0	22	3.22
26	2	5	0	Leiden	100	0	0	25	1	26	0	0	26	3.03
27	2	5	4	Nijmegen	50	0	1	21	5	27	0	0	27	3.14
28	2	5	4	Utrecht	100	0	4	22	6	32	0	0	32	3.06
29	2	5	0	Utrecht	100	0	1	11	12	24	0	0	24	3.45
30	2	5	8	Leiden	100	0	16	12	0	28	0	0	28	2.42
31	2	5	0	Nijmegen	50	0	0	1	30	31	0	0	31	3.96
32	2	5	0	Utrecht	100	0	1	16	11	28	0	0	28	3.35
33	2	5	4	Leiden	100	0	0	20	0	20	0	0	20	3
34	2	5	8	Leiden	100	0	2	18	0	20	0	0	20	2.9
35	2	5	0	Leiden	100	0	0	10	10	20	0	0	20	3.5
36	2	5	8	Nijmegen	50	0	0	1	29	30	0	0	30	3.96
37	2	5	8	Nijmegen	50	0	0	1	23	24	0	0	24	3.95
38	2	5	8	Leiden	100	0	0	28	0	28	0	0	28	3
39	2	5	0	Nijmegen	50	0	0	0	20	20	0	0	20	4
40	2	5	4	Nijmegen	50	0	0	1	22	23	0	0	23	3.95
41	2	5	4	Utrecht	100	0	0	11	10	21	0	0	21	3.47
42	2	5	4	Leiden	100	0	2	18	4	24	0	0	24	3.08
43	2	5	8	Utrecht	100	0	4	17	1	22	0	0	22	2.86
44	2	5	0	Utrecht	100	0	0	13	10	23	0	0	23	3.43
45	2	5	4	Nijmegen	50	0	0	17	7	24	0	0	24	3.29
1	2	6	4	Nijmegen	50	0	0	1	25	26	0	0	26	3.96
2	2	6	8	Utrecht	100	0	0	11	14	25	0	0	25	3.56
3	2	6	0	Leiden	100	0	0	20	4	24	0	0	24	3.16
4	2	6	4	Utrecht	100	0	0	5	16	21	0	0	21	3.76
5	2	6	4	Leiden	100	0	0	3	22	25	0	0	25	3.88
6	2	6	4	Leiden	100	0	0	1	24	25	0	0	25	3.96
7	2	6	4	Utrecht	100	0	0	9	17	26	0	0	26	3.65
8	2	6	4	Utrecht	100	0	0	9	22	31	0	0	31	3.7
9	2	6	0	Nijmegen	50	0	1	2	19	22	3	0	25	3.96
10	2	6	0	Leiden	100	0	0	1	24	25	0	0	25	3.96
11	2	6	0	Leiden	100	0	0	3	19	22	0	0	22	3.86
12	2	6	4	Leiden	100	0	0	2	19	21	0	0	21	3.9
13	2	6	0	Nijmegen	50	0	0	0	16	16	5	0	21	4.23
14	2	6	8	Utrecht	100	0	2	7	19	28	0	0	28	3.6
15	2	6	8	Nijmegen	50	0	0	1	18	19	3	0	22	4.09
16	2	6	8	Nijmegen	50	0	0	1	24	25	2	0	27	4.03
17	2	6	0	Nijmegen	50	0	0	0	23	23	2	0	25	4.08
18	2	6	0	Utrecht	100	0	0	4	18	22	0	0	22	3.81
19	2	6	8	Nijmegen	50	0	0	3	21	24	0	0	24	3.87
20	2	6	4	Nijmegen	50	0	0	1	19	20	0	0	20	3.95
21	2	6	8	Utrecht	100	0	2	8	15	25	0	0	25	3.52
22	2	6	8	Utrecht	100	0	8	14	2	24	0	0	24	2.75
23	2	6	8	Leiden	100	0	0	0	26	26	0	0	26	4
24	2	6	0	Utrecht	100	0	0	1	26	27	0	0	27	3.96
25	2	6	8	Leiden	100	0	0	1	19	20	0	0	20	3.95
26	2	6	0	Leiden	100	0	0	3	32	35	0	0	35	3.91
27	2	6	4	Nijmegen	50	0	0	2	32	34	0	0	34	3.94
28	2	6	4	Utrecht	100	0	0	8	21	29	0	0	29	3.72
29	2	6	0	Utrecht	100	0	0	1	19	20	0	0	20	3.95
30	2	6	8	Leiden	100	0	0	25	4	29	0	0	29	3.13
31	2	6	0	Nijmegen	50	0	0	5	29	34	0	0	34	3.85
32	2	6	0	Utrecht	100	0	0	13	17	30	0	0	30	3.56
33	2	6	4	Leiden	100	0	0	3	20	23	0	0	23	3.86
34	2	6	8	Leiden	100	0	0	6	29	35	0	0	35	3.82
35	2	6	0	Leiden	100	0	0	5	15	20	0	0	20	3.75
36	2	6	8	Nijmegen	50	0	0	0	20	20	0	0	20	4
37	2	6	8	Nijmegen	50	0	0	2	35	37	0	0	37	3.94
38	2	6	8	Leiden	100	0	0	10	12	22	0	0	22	3.54
39	2	6	0	Nijmegen	50	0	0	0	21	21	0	0	21	4
40	2	6	4	Nijmegen	50	0	0	0	21	21	0	0	21	4
41	2	6	4	Utrecht	100	0	0	6	18	24	0	0	24	3.75
42	2	6	4	Leiden	100	0	0	13	14	27	0	0	27	3.51
43	2	6	8	Utrecht	100	0	5	15	3	23	0	0	23	2.91
44	2	6	0	Utrecht	100	0	0	6	14	20	0	0	20	3.7
45	2	6	4	Nijmegen	50	0	0	1	29	30	0	0	30	3.96
1	2	7	4	Nijmegen	50	0	0	0	1	1	21	4	22	4.95
2	2	7	8	Utrecht	100	0	0	0	9	9	12	0	21	4.57
3	2	7	0	Leiden	100	0	0	0	24	24	0	0	24	4
4	2	7	4	Utrecht	100	0	0	1	9	10	24	0	34	4.67
5	2	7	4	Leiden	100	0	0	0	10	10	13	0	23	4.56
6	2	7	4	Leiden	100	0	0	0	5	5	28	0	33	4.84
7	2	7	4	Utrecht	100	0	0	0	14	14	21	0	35	4.6
8	2	7	4	Utrecht	100	0	0	0	15	15	6	0	21	4.28
9	2	7	0	Nijmegen	50	0	0	0	9	9	14	9	23	4.67
10	2	7	0	Leiden	100	0	0	0	14	14	15	0	29	4.51
11	2	7	0	Leiden	100	0	0	0	10	10	13	2	23	4.57
12	2	7	4	Leiden	100	0	0	0	13	13	14	0	27	4.51
13	2	7	0	Nijmegen	50	0	0	0	1	1	20	19	21	4.97
14	2	7	8	Utrecht	100	0	0	0	7	7	22	0	29	4.75
15	2	7	8	Nijmegen	50	0	0	0	0	0	7	33	7	5
16	2	7	8	Nijmegen	50	0	0	0	1	1	17	24	18	4.97
17	2	7	0	Nijmegen	50	0	0	0	0	0	34	13	34	5
18	2	7	0	Utrecht	100	0	0	0	16	16	6	0	22	4.27
19	2	7	8	Nijmegen	50	0	0	0	3	3	25	1	28	4.89
20	2	7	4	Nijmegen	50	0	0	0	2	2	20	5	22	4.91
21	2	7	8	Utrecht	100	0	0	0	15	15	12	0	27	4.44
22	2	7	8	Utrecht	100	0	2	1	17	20	0	0	20	3.75
23	2	7	8	Leiden	100	0	0	0	1	1	27	3	28	4.96
24	2	7	0	Utrecht	100	0	0	0	8	8	16	3	24	4.67
25	2	7	8	Leiden	100	0	1	2	8	11	29	0	40	4.62
26	2	7	0	Leiden	100	0	0	0	11	11	14	0	25	4.56
27	2	7	4	Nijmegen	50	0	0	0	1	1	22	0	23	4.95
28	2	7	4	Utrecht	100	0	0	1	26	27	3	0	30	4.06
29	2	7	0	Utrecht	100	0	0	0	19	19	6	0	25	4.24
30	2	7	8	Leiden	100	0	0	2	25	27	4	0	31	4.06
31	2	7	0	Nijmegen	50	0	0	0	9	9	21	4	30	4.72
32	2	7	0	Utrecht	100	0	0	1	18	19	4	0	23	4.13
33	2	7	4	Leiden	100	0	0	0	38	38	3	0	41	4.07
34	2	7	8	Leiden	100	0	0	0	23	23	3	0	26	4.11
35	2	7	0	Leiden	100	0	0	0	20	20	3	0	23	4.13
36	2	7	8	Nijmegen	50	0	0	0	1	1	21	2	22	4.95
37	2	7	8	Nijmegen	50	0	0	0	4	4	18	0	22	4.81
38	2	7	8	Leiden	100	0	0	0	25	25	0	0	25	4
39	2	7	0	Nijmegen	50	0	0	0	2	2	24	0	26	4.92
40	2	7	4	Nijmegen	50	0	0	0	4	4	26	0	30	4.86
41	2	7	4	Utrecht	100	0	0	1	8	9	12	0	21	4.52
42	2	7	4	Leiden	100	0	0	0	24	24	4	0	28	4.14
43	2	7	8	Utrecht	100	0	0	1	19	20	1	0	21	4
44	2	7	0	Utrecht	100	0	0	0	13	13	7	0	20	4.35
45	2	7	4	Nijmegen	50	0	0	0	12	12	10	1	22	4.46
1	2	8	4	Nijmegen	50	0	0	0	1	1	2	40	3	4.97
2	2	8	8	Utrecht	100	0	0	0	15	15	12	28	27	4.6
3	2	8	0	Leiden	100	0	0	1	22	23	13	0	36	4.33
4	2	8	4	Utrecht	100	0	0	0	12	12	12	32	24	4.66
5	2	8	4	Leiden	100	0	0	0	6	6	16	34	22	4.82
6	2	8	4	Leiden	100	0	0	0	12	12	8	40	20	4.64
7	2	8	4	Utrecht	100	0	0	1	8	9	16	50	25	4.8
8	2	8	4	Utrecht	100	0	0	0	14	14	14	23	28	4.61
9	2	8	0	Nijmegen	50	0	0	0	7	7	15	32	22	4.88
10	2	8	0	Leiden	100	0	0	0	27	27	4	49	31	4.55
11	2	8	0	Leiden	100	0	0	0	17	17	6	42	23	4.57
12	2	8	4	Leiden	100	0	0	0	15	15	19	44	34	4.75
13	2	8	0	Nijmegen	50	0	0	0	0	0	1	39	1	5
14	2	8	8	Utrecht	100	0	0	0	2	2	9	22	11	4.93
15	2	8	8	Nijmegen	50	0	0	0	0	0	0	40	0	0
16	2	8	8	Nijmegen	50	0	0	0	1	1	0	41	1	4.97
17	2	8	0	Nijmegen	50	0	0	0	0	0	0	47	0	0
18	2	8	0	Utrecht	100	0	0	0	23	23	17	20	40	4.54
19	2	8	8	Nijmegen	50	0	0	0	3	3	0	32	3	4.91
20	2	8	4	Nijmegen	50	0	0	0	2	2	0	38	2	4.95
21	2	8	8	Utrecht	100	0	0	1	7	8	14	5	22	4.61
22	2	8	8	Utrecht	100	0	3	1	14	18	3	0	21	3.8
23	2	8	8	Leiden	100	0	0	0	0	0	1	64	1	5
24	2	8	0	Utrecht	100	0	0	0	21	21	5	55	26	4.63
25	2	8	8	Leiden	100	0	0	1	12	13	15	37	28	4.68
26	2	8	0	Leiden	100	0	0	0	22	22	15	47	37	4.68
27	2	8	4	Nijmegen	50	0	0	0	1	1	0	34	1	4.97
28	2	8	4	Utrecht	100	0	0	0	20	20	14	5	34	4.44
29	2	8	0	Utrecht	100	0	0	0	19	19	6	19	25	4.38
30	2	8	8	Leiden	100	0	0	0	18	18	9	6	27	4.37
31	2	8	0	Nijmegen	50	0	0	0	15	15	5	34	20	4.76
32	2	8	0	Utrecht	100	0	0	0	26	26	14	0	40	4.35
33	2	8	4	Leiden	100	0	0	0	13	13	8	0	21	4.38
34	2	8	8	Leiden	100	0	0	0	10	10	16	0	26	4.61
35	2	8	0	Leiden	100	0	0	0	12	12	9	0	21	4.42
36	2	8	8	Nijmegen	50	0	0	0	1	1	12	22	13	4.97
37	2	8	8	Nijmegen	50	0	0	0	0	0	44	3	44	5
38	2	8	8	Leiden	100	0	0	0	22	22	13	0	35	4.37
39	2	8	0	Nijmegen	50	0	0	0	1	1	34	15	35	4.98
40	2	8	4	Nijmegen	50	0	0	0	0	0	23	15	23	5
41	2	8	4	Utrecht	100	0	0	1	4	5	23	0	28	4.78
42	2	8	4	Leiden	100	0	0	0	14	14	14	0	28	4.5
43	2	8	8	Utrecht	100	0	1	0	15	16	8	0	24	4.25
44	2	8	0	Utrecht	100	0	0	0	15	15	6	0	21	4.28
45	2	8	4	Nijmegen	50	0	0	0	2	2	35	7	37	4.95
1	2	9	4	Nijmegen	50	0	0	0	0	0	1	42	1	5
2	2	9	8	Utrecht	100	0	0	0	3	3	20	39	23	4.92
3	2	9	0	Leiden	100	0	0	0	25	25	6	8	31	4.25
4	2	9	4	Utrecht	100	0	0	2	9	11	15	42	26	4.71
5	2	9	4	Leiden	100	0	0	0	3	3	1	44	4	4.93
6	2	9	4	Leiden	100	0	0	0	1	1	3	45	4	4.97
7	2	9	4	Utrecht	100	0	0	0	1	1	10	68	11	4.98
8	2	9	4	Utrecht	100	0	0	0	9	9	18	39	27	4.79
9	2	9	0	Nijmegen	50	0	0	0	0	0	2	37	2	5
10	2	9	0	Leiden	100	0	0	0	12	12	13	55	25	4.78
11	2	9	0	Leiden	100	0	0	1	8	9	11	54	20	4.77
12	2	9	4	Leiden	100	0	0	2	11	13	7	66	20	4.74
13	2	9	0	Nijmegen	50	0	0	0	0	0	0	40	0	0
14	2	9	8	Utrecht	100	0	0	0	0	0	4	29	4	5
15	2	9	8	Nijmegen	50	0	0	0	0	0	0	40	0	0
16	2	9	8	Nijmegen	50	0	0	0	0	0	1	41	1	5
17	2	9	0	Nijmegen	50	0	0	0	0	0	0	47	0	0
18	2	9	0	Utrecht	100	0	0	0	13	13	11	39	24	4.66
19	2	9	8	Nijmegen	50	0	0	0	2	2	1	33	3	4.94
20	2	9	4	Nijmegen	50	0	0	0	0	0	1	38	1	5
21	2	9	8	Utrecht	100	0	0	0	3	3	2	10	5	4.8
22	2	9	8	Utrecht	100	0	2	2	9	13	9	2	22	4.15
23	2	9	8	Leiden	100	0	0	0	0	0	0	65	0	0
24	2	9	0	Utrecht	100	0	0	0	12	12	12	59	24	4.79
25	2	9	8	Leiden	100	0	3	0	15	18	4	47	22	4.42
26	2	9	0	Leiden	100	0	0	0	6	6	17	64	23	4.9
27	2	9	4	Nijmegen	50	0	0	0	0	0	1	34	1	5
28	2	9	4	Utrecht	100	0	0	0	5	5	19	24	24	4.84
29	2	9	0	Utrecht	100	0	0	0	13	13	8	37	21	4.61
30	2	9	8	Leiden	100	0	0	0	7	7	14	14	21	4.71
31	2	9	0	Nijmegen	50	0	0	0	20	20	0	35	20	4.7
32	2	9	0	Utrecht	100	0	0	0	23	23	7	16	30	4.35
33	2	9	4	Leiden	100	0	0	0	2	2	24	29	26	4.94
34	2	9	8	Leiden	100	0	0	0	4	4	17	49	21	4.9
35	2	9	0	Leiden	100	0	0	0	13	13	7	32	20	4.55
36	2	9	8	Nijmegen	50	0	0	0	1	1	0	34	1	4.97
37	2	9	8	Nijmegen	50	0	0	0	0	0	0	47	0	0
38	2	9	8	Leiden	100	0	0	0	9	9	20	30	29	4.78
39	2	9	0	Nijmegen	50	0	0	0	0	0	0	49	0	0
40	2	9	4	Nijmegen	50	0	0	0	0	0	0	38	0	0
41	2	9	4	Utrecht	100	0	0	1	1	2	2	23	4	4.88
42	2	9	4	Leiden	100	0	0	0	8	8	18	0	26	4.69
43	2	9	8	Utrecht	100	0	2	0	10	12	10	7	22	4.32
44	2	9	0	Utrecht	100	0	0	0	13	13	8	12	21	4.45
45	2	9	4	Nijmegen	50	0	0	0	1	1	1	42	2	4.97
1	2	10	4	Nijmegen	50	0	0	0	0	0	0	43	0	0
2	2	10	8	Utrecht	100	0	1	0	0	1	2	57	3	4.95
3	2	10	0	Leiden	100	0	0	0	19	19	34	30	53	4.74
4	2	10	4	Utrecht	100	0	0	1	2	3	1	51	4	4.92
5	2	10	4	Leiden	100	0	0	0	0	0	2	45	2	5
6	2	10	4	Leiden	100	0	0	0	0	0	1	48	1	5
7	2	10	4	Utrecht	100	0	0	0	0	0	1	78	1	5
8	2	10	4	Utrecht	100	0	1	0	0	1	3	49	4	4.94
9	2	10	0	Nijmegen	50	0	0	0	0	0	0	39	0	0
10	2	10	0	Leiden	100	0	0	0	5	5	4	75	9	4.94
11	2	10	0	Leiden	100	0	0	1	2	3	7	65	10	4.94
12	2	10	4	Leiden	100	0	0	0	6	6	3	82	9	4.93
13	2	10	0	Nijmegen	50	0	0	0	0	0	0	40	0	0
14	2	10	8	Utrecht	100	0	0	0	0	0	0	33	0	0
15	2	10	8	Nijmegen	50	0	0	0	0	0	0	40	0	0
16	2	10	8	Nijmegen	50	0	0	0	0	0	0	42	0	0
17	2	10	0	Nijmegen	50	0	0	0	0	0	0	47	0	0
18	2	10	0	Utrecht	100	0	0	0	2	2	11	51	13	4.96
19	2	10	8	Nijmegen	50	0	0	0	0	0	2	34	2	5
20	2	10	4	Nijmegen	50	0	0	0	0	0	0	39	0	0
21	2	10	8	Utrecht	100	0	0	0	1	1	2	12	3	4.93
22	2	10	8	Utrecht	100	0	2	0	2	4	3	6	7	4.38
23	2	10	8	Leiden	100	0	0	0	0	0	0	65	0	0
24	2	10	0	Utrecht	100	0	0	0	1	1	5	66	6	4.98
25	2	10	8	Leiden	100	0	0	0	2	2	5	49	7	4.96
26	2	10	0	Leiden	100	0	0	0	0	0	5	78	5	5
27	2	10	4	Nijmegen	50	0	0	0	0	0	0	35	0	0
28	2	10	4	Utrecht	100	0	0	0	0	0	10	38	10	5
29	2	10	0	Utrecht	100	0	0	0	11	11	9	47	20	4.7
30	2	10	8	Leiden	100	0	0	0	6	6	3	27	9	4.83
31	2	10	0	Nijmegen	50	0	0	0	5	5	1	35	6	4.87
32	2	10	0	Utrecht	100	0	0	0	6	6	19	24	25	4.81
33	2	10	4	Leiden	100	0	0	0	0	0	2	53	2	5
34	2	10	8	Leiden	100	0	0	0	2	2	19	49	21	4.95
35	2	10	0	Leiden	100	0	0	0	11	11	36	32	47	4.84
36	2	10	8	Nijmegen	50	0	0	0	0	0	1	34	1	5
37	2	10	8	Nijmegen	50	0	0	0	0	0	0	47	0	0
38	2	10	8	Leiden	100	0	0	0	2	2	34	30	36	4.96
39	2	10	0	Nijmegen	50	0	0	0	0	0	0	49	0	0
40	2	10	4	Nijmegen	50	0	0	0	0	0	0	38	0	0
41	2	10	4	Utrecht	100	0	0	0	0	0	1	25	1	5
42	2	10	4	Leiden	100	0	0	0	2	2	27	0	29	4.93
43	2	10	8	Utrecht	100	0	0	0	0	0	3	11	3	5
44	2	10	0	Utrecht	100	0	0	0	1	1	2	18	3	4.95
45	2	10	4	Nijmegen	50	0	0	0	1	1	0	43	1	4.97
