# Supplementary material for: Taking it with a grain of salt: tolerance to increasing salinization in Culex pipiens (Diptera: Culicidae) across a low-lying delta
Source: Parasit Vectors. 2024 Jun 10;17:251. doi: 10.1186/s13071-024-06268-8 (PMC11165877; doi:10.1186/s13071-024-06268-8)
Supplement: Supplementary file 2 — Additional file 2. Original data. [file 13071_2024_6268_MOESM2_ESM.zip › Supplement/Boerlijst_TiWaGoS_ovi.csv]

Treatment	Normalized	Day	Location	Egg_rafts	Tot_loc_day	Cosm
0	0.666666667	1	1	8	12	1
2	0.333333333	1	1	4	12	2
4	0	1	1	0	12	3
6	0	1	1	0	12	4
8	0	1	1	0	12	5
0	0.5	1	2	5	10	6
2	0.4	1	2	4	10	7
4	0	1	2	0	10	8
6	0.1	1	2	1	10	9
8	0	1	2	0	10	10
0	0.666666667	1	3	2	3	11
2	0	1	3	0	3	12
4	0.333333333	1	3	1	3	13
6	0	1	3	0	3	14
8	0	1	3	0	3	15
0	0.625	1	4	5	8	16
2	0.25	1	4	2	8	17
4	0.125	1	4	1	8	18
6	0	1	4	0	8	19
8	0	1	4	0	8	20
0	0	1	5	0	2	21
2	1	1	5	2	2	22
4	0	1	5	0	2	23
6	0	1	5	0	2	24
8	0	1	5	0	2	25
0	0.066666667	2	1	1	15	1
2	0.4	2	1	6	15	2
4	0.533333333	2	1	8	15	3
6	0	2	1	0	15	4
8	0	2	1	0	15	5
0	0.481481482	2	2	13	27	6
2	0.222222222	2	2	6	27	7
4	0.222222222	2	2	6	27	8
6	0.037037037	2	2	1	27	9
8	0.037037037	2	2	1	27	10
0	0.7	2	3	7	10	11
2	0	2	3	0	10	12
4	0.3	2	3	3	10	13
6	0	2	3	0	10	14
8	0	2	3	0	10	15
0	0.272727273	2	4	3	11	16
2	0.545454546	2	4	6	11	17
4	0.181818182	2	4	2	11	18
6	0	2	4	0	11	19
8	0	2	4	0	11	20
0	0.5	2	5	1	2	21
2	0	2	5	0	2	22
4	0.5	2	5	1	2	23
6	0	2	5	0	2	24
8	0	2	5	0	2	25
0	0.428571429	3	1	3	7	1
2	0.285714286	3	1	2	7	2
4	0.285714286	3	1	2	7	3
6	0	3	1	0	7	4
8	0	3	1	0	7	5
0	0.571428571	3	2	4	7	6
2	0.428571429	3	2	3	7	7
4	0	3	2	0	7	8
6	0	3	2	0	7	9
8	0	3	2	0	7	10
0	1	3	3	1	1	11
2	0	3	3	0	1	12
4	0	3	3	0	1	13
6	0	3	3	0	1	14
8	0	3	3	0	1	15
0	0.166666667	3	4	1	6	16
2	0.666666667	3	4	4	6	17
4	0	3	4	0	6	18
6	0.166666667	3	4	1	6	19
8	0	3	4	0	6	20
0	0	3	5	0	1	21
2	1	3	5	1	1	22
4	0	3	5	0	1	23
6	0	3	5	0	1	24
8	0	3	5	0	1	25
0	0	4	1	0	0	1
2	0	4	1	0	0	2
4	0	4	1	0	0	3
6	0	4	1	0	0	4
8	0	4	1	0	0	5
0	1	4	2	1	1	6
2	0	4	2	0	1	7
4	0	4	2	0	1	8
6	0	4	2	0	1	9
8	0	4	2	0	1	10
0	0	4	3	0	0	11
2	0	4	3	0	0	12
4	0	4	3	0	0	13
6	0	4	3	0	0	14
8	0	4	3	0	0	15
0	0	4	4	0	1	16
2	1	4	4	1	1	17
4	0	4	4	0	1	18
6	0	4	4	0	1	19
8	0	4	4	0	1	20
0	0	4	5	0	0	21
2	0	4	5	0	0	22
4	0	4	5	0	0	23
6	0	4	5	0	0	24
8	0	4	5	0	0	25
0	0.25	5	1	1	4	1
2	0.25	5	1	1	4	2
4	0.5	5	1	2	4	3
6	0	5	1	0	4	4
8	0	5	1	0	4	5
0	0	5	2	0	1	6
2	1	5	2	1	1	7
4	0	5	2	0	1	8
6	0	5	2	0	1	9
8	0	5	2	0	1	10
0	1	5	3	2	2	11
2	0	5	3	0	2	12
4	0	5	3	0	2	13
6	0	5	3	0	2	14
8	0	5	3	0	2	15
0	1	5	4	2	2	16
2	0	5	4	0	2	17
4	0	5	4	0	2	18
6	0	5	4	0	2	19
8	0	5	4	0	2	20
0	0	5	5	0	1	21
2	1	5	5	1	1	22
4	0	5	5	0	1	23
6	0	5	5	0	1	24
8	0	5	5	0	1	25
0	0.333333333	6	1	1	3	1
2	0	6	1	0	3	2
4	0.333333333	6	1	1	3	3
6	0.333333333	6	1	1	3	4
8	0	6	1	0	3	5
0	0.2	6	2	1	5	6
2	0.4	6	2	2	5	7
4	0.4	6	2	2	5	8
6	0	6	2	0	5	9
8	0	6	2	0	5	10
0	0	6	3	0	1	11
2	0	6	3	0	1	12
4	1	6	3	1	1	13
6	0	6	3	0	1	14
8	0	6	3	0	1	15
0	0.857142857	6	4	6	7	16
2	0.142857143	6	4	1	7	17
4	0	6	4	0	7	18
6	0	6	4	0	7	19
8	0	6	4	0	7	20
0	0.333333333	6	5	1	3	21
2	0.333333333	6	5	1	3	22
4	0.333333333	6	5	1	3	23
6	0	6	5	0	3	24
8	0	6	5	0	3	25
0	0.285714286	7	1	2	7	1
2	0.428571429	7	1	3	7	2
4	0.142857143	7	1	1	7	3
6	0.142857143	7	1	1	7	4
8	0	7	1	0	7	5
0	1	7	2	1	1	6
2	0	7	2	0	1	7
4	0	7	2	0	1	8
6	0	7	2	0	1	9
8	0	7	2	0	1	10
0	0.666666667	7	3	4	6	11
2	0.166666667	7	3	1	6	12
4	0.166666667	7	3	1	6	13
6	0	7	3	0	6	14
8	0	7	3	0	6	15
0	0.5	7	4	2	4	16
2	0.25	7	4	1	4	17
4	0.25	7	4	1	4	18
6	0	7	4	0	4	19
8	0	7	4	0	4	20
0	0.5	7	5	1	2	21
2	0.5	7	5	1	2	22
4	0	7	5	0	2	23
6	0	7	5	0	2	24
8	0	7	5	0	2	25
0	0.5	8	1	1	2	1
2	0	8	1	0	2	2
4	0	8	1	0	2	3
6	0.5	8	1	1	2	4
8	0	8	1	0	2	5
0	0.666666667	8	2	4	6	6
2	0	8	2	0	6	7
4	0.333333333	8	2	2	6	8
6	0	8	2	0	6	9
8	0	8	2	0	6	10
0	0.8	8	3	4	5	11
2	0	8	3	0	5	12
4	0.2	8	3	1	5	13
6	0	8	3	0	5	14
8	0	8	3	0	5	15
0	0.285714286	8	4	2	7	16
2	0.571428571	8	4	4	7	17
4	0	8	4	0	7	18
6	0.142857143	8	4	1	7	19
8	0	8	4	0	7	20
0	0.5	8	5	1	2	21
2	0	8	5	0	2	22
4	0.5	8	5	1	2	23
6	0	8	5	0	2	24
8	0	8	5	0	2	25
0	0.333333333	9	1	1	3	1
2	0	9	1	0	3	2
4	0.666666667	9	1	2	3	3
6	0	9	1	0	3	4
8	0	9	1	0	3	5
0	0.6	9	2	3	5	6
2	0.2	9	2	1	5	7
4	0.2	9	2	1	5	8
6	0	9	2	0	5	9
8	0	9	2	0	5	10
0	0.5	9	3	3	6	11
2	0.166666667	9	3	1	6	12
4	0.166666667	9	3	1	6	13
6	0.166666667	9	3	1	6	14
8	0	9	3	0	6	15
0	0.5	9	4	5	10	16
2	0.2	9	4	2	10	17
4	0.3	9	4	3	10	18
6	0	9	4	0	10	19
8	0	9	4	0	10	20
0	0	9	5	0	1	21
2	0	9	5	0	1	22
4	1	9	5	1	1	23
6	0	9	5	0	1	24
8	0	9	5	0	1	25
0	0.25	10	1	1	4	1
2	0.25	10	1	1	4	2
4	0.25	10	1	1	4	3
6	0.25	10	1	1	4	4
8	0	10	1	0	4	5
0	0.545454546	10	2	6	11	6
2	0.181818182	10	2	2	11	7
4	0.272727273	10	2	3	11	8
6	0	10	2	0	11	9
8	0	10	2	0	11	10
0	1	10	3	4	4	11
2	0	10	3	0	4	12
4	0	10	3	0	4	13
6	0	10	3	0	4	14
8	0	10	3	0	4	15
0	0.4	10	4	2	5	16
2	0	10	4	0	5	17
4	0.2	10	4	1	5	18
6	0.2	10	4	1	5	19
8	0.2	10	4	1	5	20
0	0	10	5	0	0	21
2	0	10	5	0	0	22
4	0	10	5	0	0	23
6	0	10	5	0	0	24
8	0	10	5	0	0	25
0	0	11	1	0	0	1
2	0	11	1	0	0	2
4	0	11	1	0	0	3
6	0	11	1	0	0	4
8	0	11	1	0	0	5
0	0.777777778	11	2	7	9	6
2	0.111111111	11	2	1	9	7
4	0.111111111	11	2	1	9	8
6	0	11	2	0	9	9
8	0	11	2	0	9	10
0	1	11	3	6	6	11
2	0	11	3	0	6	12
4	0	11	3	0	6	13
6	0	11	3	0	6	14
8	0	11	3	0	6	15
0	0.2	11	4	1	5	16
2	0.4	11	4	2	5	17
4	0.4	11	4	2	5	18
6	0	11	4	0	5	19
8	0	11	4	0	5	20
0	1	11	5	1	1	21
2	0	11	5	0	1	22
4	0	11	5	0	1	23
6	0	11	5	0	1	24
8	0	11	5	0	1	25
0	0	12	1	0	4	1
2	0.5	12	1	2	4	2
4	0.5	12	1	2	4	3
6	0	12	1	0	4	4
8	0	12	1	0	4	5
0	0.6	12	2	6	10	6
2	0.2	12	2	2	10	7
4	0.2	12	2	2	10	8
6	0	12	2	0	10	9
8	0	12	2	0	10	10
0	0.416666667	12	3	5	12	11
2	0.25	12	3	3	12	12
4	0.083333333	12	3	1	12	13
6	0.25	12	3	3	12	14
8	0	12	3	0	12	15
0	0.6	12	4	3	5	16
2	0.2	12	4	1	5	17
4	0.2	12	4	1	5	18
6	0	12	4	0	5	19
8	0	12	4	0	5	20
0	0	12	5	0	1	21
2	1	12	5	1	1	22
4	0	12	5	0	1	23
6	0	12	5	0	1	24
8	0	12	5	0	1	25
