# Supplementary material for: Taking it with a grain of salt: tolerance to increasing salinization in Culex pipiens (Diptera: Culicidae) across a low-lying delta
Source: Parasit Vectors. 2024 Jun 10;17:251. doi: 10.1186/s13071-024-06268-8 (PMC11165877; doi:10.1186/s13071-024-06268-8)
Supplement: Supplementary file 2 — Additional file 2. Original data. [file 13071_2024_6268_MOESM2_ESM.zip › Supplement/Boerlijst_TiWaGoS_sr_asr.csv]

Cosm	Round	Treatment	City	Male	Female	Total	ASR	Male_ratio	SR	SRlog
1	1	2	Utrecht	26	10	36	0.72	0.72	2.6	0.414973348
2	1	6	Nijmegen	3		3	0.03	1	3	0.477121255
3	1	0	Leiden	12	7	19	0.19	0.63	1.714285714	0.234083206
4	1	2	Utrecht	12	12	24	0.48	0.5	1	0
5	1	2	Leiden	72	31	103	1.03	0.69	2.322580645	0.365970803
6	1	2	Nijmegen	29	34	63	0.63	0.46	0.852941176	-0.069080919
7	1	2	Utrecht	20	31	51	1.02	0.39	0.64516129	-0.190331698
8	1	2	Nijmegen	52	39	91	0.91	0.57	1.333333333	0.124938737
9	1	0	Nijmegen	30	40	70	0.7	0.42	0.75	-0.124938737
10	1	0	Utrecht	18	18	36	0.72	0.5	1	0
12	1	2	Nijmegen	41	28	69	0.69	0.59	1.464285714	0.165625825
13	1	0	Leiden	17	24	41	0.41	0.41	0.708333333	-0.14976232
14	1	6	Utrecht	8	18	26	0.52	0.3	0.444444444	-0.352182518
15	1	6	Utrecht	5	13	18	0.36	0.27	0.384615385	-0.414973348
16	1	6	Leiden	40	29	69	0.69	0.57	1.379310345	0.139661993
17	1	0	Utrecht	3	9	12	0.24	0.25	0.333333333	-0.477121255
18	1	0	Nijmegen	29	39	68	0.68	0.42	0.743589744	-0.128666609
19	1	6	Utrecht	6	13	19	0.38	0.31	0.461538462	-0.335792102
20	1	2	Nijmegen	43	14	57	0.57	0.75	3.071428571	0.48734042
21	1	6	Leiden	22	22	44	0.44	0.5	1	0
22	1	6	Utrecht	5	1	6	0.12	0.83	5	0.698970004
23	1	6	Nijmegen	6	34	40	0.4	0.15	0.176470588	-0.753327667
24	1	0	Leiden	23	32	55	0.55	0.41	0.71875	-0.143422142
25	1	6	Nijmegen	2	5	7	0.07	0.28	0.4	-0.397940009
26	1	0	Nijmegen	34	9	43	0.43	0.79	3.777777778	0.577236408
27	1	2	Leiden	17	22	39	0.39	0.43	0.772727273	-0.111973759
28	1	2	Utrecht	48	44	92	1.84	0.52	1.090909091	0.037788561
29	1	0	Utrecht	15	3	18	0.36	0.83	5	0.698970004
30	1	6	Leiden	10	8	18	0.18	0.55	1.25	0.096910013
31	1	0	Leiden	11	16	27	0.27	0.4	0.6875	-0.162727297
32	1	0	Utrecht	23	12	35	0.7	0.65	1.916666667	0.28254659
33	1	2	Utrecht	10	12	22	0.44	0.45	0.833333333	-0.079181246
34	1	6	Nijmegen	14	24	38	0.38	0.36	0.583333333	-0.234083206
35	1	0	Leiden	24	17	41	0.41	0.58	1.411764706	0.14976232
36	1	6	Nijmegen	20	31	51	0.51	0.39	0.64516129	-0.190331698
38	1	6	Leiden	5	17	22	0.22	0.22	0.294117647	-0.531478917
39	1	0	Nijmegen	33	24	57	0.57	0.57	1.375	0.138302698
40	1	2	Leiden	28	38	66	0.66	0.42	0.736842105	-0.132625565
41	1	2	Leiden	13	16	29	0.29	0.44	0.8125	-0.09017663
42	1	2	Nijmegen	29	39	68	0.68	0.42	0.743589744	-0.128666609
43	1	6	Leiden	3	4	7	0.07	0.42	0.75	-0.124938737
44	1	0	Utrecht	34	31	65	1.3	0.52	1.096774194	0.040117223
45	1	2	Leiden	14	13	27	0.27	0.51	1.076923077	0.032184683
1	2	4	Nijmegen	20	18	38	0.76	0.52	1.111111111	0.045757491
2	2	8	Utrecht	8	8	16	0.16	0.5	1	0
3	2	0	Leiden	14	36	50	0.5	0.28	0.388888889	-0.410174465
4	2	4	Utrecht	14	13	27	0.27	0.51	1.076923077	0.032184683
5	2	4	Leiden	17	13	30	0.3	0.56	1.307692308	0.116505569
6	2	4	Leiden	25	12	37	0.37	0.67	2.083333333	0.318758763
7	2	4	Utrecht	33	23	56	0.56	0.58	1.434782609	0.156786104
8	2	4	Utrecht	14	11	25	0.25	0.56	1.272727273	0.104735351
9	2	0	Nijmegen	13	18	31	0.62	0.41	0.722222222	-0.141329153
10	2	0	Leiden	31	24	55	0.55	0.56	1.291666667	0.111150452
11	2	0	Leiden	32	33	65	0.65	0.49	0.96969697	-0.013363962
12	2	4	Leiden	27	48	75	0.75	0.36	0.5625	-0.249877473
13	2	0	Nijmegen	20	16	36	0.72	0.55	1.25	0.096910013
14	2	8	Utrecht	13	21	34	0.34	0.38	0.619047619	-0.208275942
15	2	8	Nijmegen	12	26	38	0.76	0.31	0.461538462	-0.335792102
16	2	8	Nijmegen	21	21	42	0.84	0.5	1	0
17	2	0	Nijmegen	17	28	45	0.9	0.37	0.607142857	-0.21670911
18	2	0	Utrecht	22	27	49	0.49	0.44	0.814814815	-0.088941083
19	2	8	Nijmegen	3	23	26	0.52	0.11	0.130434783	-0.884606581
20	2	4	Nijmegen	13	18	31	0.62	0.41	0.722222222	-0.141329153
21	2	8	Utrecht	4	8	12	0.12	0.33	0.5	-0.301029996
22	2	8	Utrecht	4	5	9	0.09	0.44	0.8	-0.096910013
23	2	8	Leiden	27	30	57	0.57	0.47	0.9	-0.045757491
24	2	0	Utrecht	31	19	50	0.5	0.62	1.631578947	0.212608093
25	2	8	Leiden	17	13	30	0.3	0.56	1.307692308	0.116505569
26	2	0	Leiden	26	21	47	0.47	0.55	1.238095238	0.092754053
27	2	4	Nijmegen	19	9	28	0.56	0.67	2.111111111	0.324511092
28	2	4	Utrecht	19	23	42	0.42	0.45	0.826086957	-0.082974235
29	2	0	Utrecht	28	10	38	0.38	0.73	2.8	0.447158031
30	2	8	Leiden	17	7	24	0.24	0.7	2.428571429	0.385350881
31	2	0	Nijmegen	13	23	36	0.72	0.36	0.565217391	-0.247784484
32	2	0	Utrecht	24	13	37	0.37	0.64	1.846153846	0.266267889
33	2	4	Leiden	8	13	21	0.21	0.38	0.615384615	-0.210853365
34	2	8	Leiden	0	18	18	0.18	0	0	0
35	2	0	Leiden	20	19	39	0.39	0.51	1.052631579	0.022276395
36	2	8	Nijmegen	21	14	35	0.7	0.6	1.5	0.176091259
37	2	8	Nijmegen	19	22	41	0.82	0.46	0.863636364	-0.06366908
38	2	8	Leiden	35	23	58	0.58	0.6	1.52173913	0.182340208
39	2	0	Nijmegen	24	14	38	0.76	0.63	1.714285714	0.234083206
40	2	4	Nijmegen	19	17	36	0.72	0.52	1.117647059	0.04830468
41	2	4	Utrecht	15	11	26	0.26	0.57	1.363636364	0.134698574
42	2	4	Leiden	46	23	69	0.69	0.66	2	0.301029996
43	2	8	Utrecht	3	11	14	0.14	0.21	0.272727273	-0.56427143
44	2	0	Utrecht	13	6	19	0.19	0.68	2.166666667	0.335792102
45	2	4	Nijmegen	20	21	41	0.82	0.48	0.952380952	-0.021189299
