# Supplementary material for: Taking it with a grain of salt: tolerance to increasing salinization in Culex pipiens (Diptera: Culicidae) across a low-lying delta
Source: Parasit Vectors. 2024 Jun 10;17:251. doi: 10.1186/s13071-024-06268-8 (PMC11165877; doi:10.1186/s13071-024-06268-8)
Supplement: Supplementary file 3 — Additional file 3. Script for statistical analyses. [file 13071_2024_6268_MOESM3_ESM.rmd]

---
title: "salinity2022"
author: "Sam Boerlijst"
date: "2023-05-08"
output: html_document
---

```{r setup, include=FALSE}
knitr::opts_chunk$set(echo = TRUE)
library(reshape)
library(ggpubr)
library(dplyr)
library(glmulti)
library(tidyr)
library(sjstats)
library(broom.mixed)
library(lme4)
library(multcomp)
library(emmeans)
library(ggsignif)
library(purrr)
library(rstatix)
library(drc)
library(MASS)
library(car)
```

## R Markdown

```{r cars}
development_rate_data <- read.csv2("salinity_2022_DR.csv", sep = ",")
survival_sex_ratio_data <- read.csv2("salinity_2022_SR_ASR.csv", sep = ";")
ovi_data <- read.csv2("oviposition2.csv", sep = ",")

development_rate_data$Cosm <- as.factor(development_rate_data$Cosm)
development_rate_data$Round <- as.factor(development_rate_data$Round)
development_rate_data$Day <- as.factor(development_rate_data$Day)
development_rate_data$Treatment <- as.factor(development_rate_data$Treatment)
development_rate_data$City <- as.factor(development_rate_data$City)
development_rate_data$Density <- as.factor(development_rate_data$Density)
development_rate_data$Development_rate <- as.numeric(development_rate_data$Development_rate)

survival_sex_ratio_data$Cosm <- as.factor(survival_sex_ratio_data$Cosm)
survival_sex_ratio_data$Round <- as.factor(survival_sex_ratio_data$Round)
survival_sex_ratio_data$Treatment <- as.factor(survival_sex_ratio_data$Treatment)
survival_sex_ratio_data$City <- as.factor(survival_sex_ratio_data$City)
survival_sex_ratio_data$ASR <- as.numeric(survival_sex_ratio_data$ASR)
survival_sex_ratio_data$SR <- as.numeric(survival_sex_ratio_data$SR)

ovi_data$Cosm <- as.factor(ovi_data$Cosm)
ovi_data$Treatment <- as.factor(ovi_data$Treatment)
ovi_data$Day <- as.factor(ovi_data$Day)
ovi_data$Location <- as.factor(ovi_data$Location)

summary(development_rate_data)
summary(survival_sex_ratio_data)
summary(ovi_data)
```

```{r}
#Turn string into output format by looking for VAR and VAL
string_to_format <- function(input_string) {
  prefix <- ""
  between <- ""
  suffix <- ""
  
  var_start <- regexpr("VAR", input_string)
  val_start <- regexpr("VALUE", input_string)
  
  if (var_start != -1 && val_start != -1) {
    prefix <- substr(input_string, 1, var_start - 1)
    between <- substr(input_string, var_start + 3, val_start - 1)
    suffix <- substr(input_string, val_start + 5, nchar(input_string))
  }
  
  return(list(prefix = prefix, between = between, suffix = suffix))
}

check_unique_values <- function(data, selected_vars, round_var, format) {
  unique_values <- character()
  result <- string_to_format(format)
  
  for (var in selected_vars) {
    round1_values <- subset(data, data[[round_var]] == 1, select = var)
    round2_values <- subset(data, data[[round_var]] == 2, select = var)
    
    if (is.factor(round1_values) && is.factor(round2_values)) {
      unique_round1 <- setdiff(levels(round1_values), levels(round2_values))
      unique_round2 <- setdiff(levels(round2_values), levels(round1_values))
    } else {
      unique_round1 <- setdiff(unique(round1_values), unique(round2_values))
      unique_round2 <- setdiff(unique(round2_values), unique(round1_values))
    }
    
    if (length(unique_round2) > 0) {
      for(item in unique_round2){
        if(length(item)>0){
          unique_values <- c(unique_values, paste0(result$prefix, var, result$between, item, result$suffix))}}
    }
  }
  
  return(unique_values)
}

list_to_string <- function(uniques) {
  for (i in 1:length(uniques)) {
    if (i == 1) {
      values <- uniques[i]
    } else {
      values <- paste0(values, " | ", uniques[i])
    }
  }
  return(values)
}

# Example usage
selected_vars <- c("City", "Day")
unique_values <- check_unique_values(development_rate_data, selected_vars, "Round", "round1_dev_rate$VAR[i] ==  VALUE")
values <- list_to_string(unique_values)
print(values)

```


```{r}
correct_variance_across_experimental_rounds <- function(df, selected_vars, correct_var, range_min, range_max, method) {
  df0 <- subset(df, Treatment == 0)
  selected_vars_extended <- c(selected_vars, 'Round')
  avg_df_0 <- aggregate(df0[[correct_var]], by = df0[selected_vars_extended], FUN = mean)
  avg_df_0$x <- as.numeric(avg_df_0$x)
  if(method == 'absolute'){
    columnname = "_corrected_abs"
    delta_df <- avg_df_0 %>%
      group_by(across(all_of(selected_vars))) %>%
      filter(all(c("1", "2") %in% Round)) %>%
      mutate(delta = x[Round == "1"] - x[Round == "2"]) %>%
      ungroup()
  }
  if(method == 'relative'){
    columnname = "_corrected_rel"
    delta_df <- avg_df_0 %>%
      group_by(across(all_of(selected_vars))) %>%
      filter(all(c("1", "2") %in% Round)) %>%
      mutate(delta = 1-((x[Round == "2"] - x[Round == "1"]))/(x[Round == "2"]+0.001)) %>%
      ungroup()
  }
  print(avg_df_0)
  print(delta_df)
  
  df[[paste0(correct_var, columnname)]] <- NA
  
  for (i in 1:nrow(df)) {
  if (df$Round[i] == "2") {
    values <- df[i, selected_vars]

    match_row <- delta_df[apply(delta_df[selected_vars], 1, function(row) all(row == values)), ]
    correction = match_row$delta[2]

    if(method == 'absolute'){
      corrected <- df[i, correct_var] + correction
      if(!is.na(corrected)){
        if(corrected < range_min){corrected <- range_min}
        else if(corrected > range_max){corrected <- range_max}
      }
      
      df[i, paste0(correct_var, columnname)] <- corrected
    }
    else if(method == 'relative'){
      corrected <- df[i, correct_var] * correction
      if(!is.na(corrected)){
        if(corrected < range_min){corrected <- range_min}
        else if(corrected > range_max){corrected <- range_max}
      }
      
      df[i, paste0(correct_var, columnname)] <- corrected
    }
  }
  else{
    df[i, paste0(correct_var, columnname)] <- df[i, correct_var]
  }
}
  return(df)
}
selected_vars <- c("City", "Day")
development_rate_data <- correct_variance_across_experimental_rounds(development_rate_data, selected_vars, "L1", 0, 100, 'relative')
```

```{r}
selected_vars <- c("City", "Day")

development_rate_data <- correct_variance_across_experimental_rounds(development_rate_data, selected_vars, "L1", 0, 100, 'absolute')
development_rate_data <- correct_variance_across_experimental_rounds(development_rate_data, selected_vars, "L2", 0, 100, 'absolute')
development_rate_data <- correct_variance_across_experimental_rounds(development_rate_data, selected_vars, "L3", 0, 100, 'absolute')
development_rate_data <- correct_variance_across_experimental_rounds(development_rate_data, selected_vars, "L4", 0, 100, 'absolute')
development_rate_data <- correct_variance_across_experimental_rounds(development_rate_data, selected_vars, "Larva", 0, 100, 'absolute')
development_rate_data <- correct_variance_across_experimental_rounds(development_rate_data, selected_vars, "Pupa", 0, 100, 'absolute')
development_rate_data <- correct_variance_across_experimental_rounds(development_rate_data, selected_vars, "Adult", 0, 100, 'absolute')

development_rate_data <- correct_variance_across_experimental_rounds(development_rate_data, selected_vars, "L1", 0, 100, 'relative')
development_rate_data <- correct_variance_across_experimental_rounds(development_rate_data, selected_vars, "L2", 0, 100, 'relative')
development_rate_data <- correct_variance_across_experimental_rounds(development_rate_data, selected_vars, "L3", 0, 100, 'relative')
development_rate_data <- correct_variance_across_experimental_rounds(development_rate_data, selected_vars, "L4", 0, 100, 'relative')
development_rate_data <- correct_variance_across_experimental_rounds(development_rate_data, selected_vars, "Larva", 0, 100, 'relative')
development_rate_data <- correct_variance_across_experimental_rounds(development_rate_data, selected_vars, "Pupa", 0, 100, 'relative')
development_rate_data <- correct_variance_across_experimental_rounds(development_rate_data, selected_vars, "Adult", 0, 100, 'relative')
```

```{r}
#calculate median time to pupation
## Subset the data to include only rows where Pupa > 0
DR_MTP <- subset(development_rate_data, Pupa_corrected_rel > 0)
DR_MTP$Day <- as.numeric(DR_MTP$Day)

## Calculate the median for each unique value of Cosm
medians <- aggregate(Day ~ Cosm+Treatment+City, data = DR_MTP, FUN = median)
str(medians)

#ttestdata <- subset(medians, Treatment = c("0"))
#MTP_0 <- aov(ttestdata$Day~ttestdata$Round*ttestdata$City)
#summary(MTP_0)

#annotation_MTP0_df <- data.frame(
#  start = c(1.8, 2.2),
#  end = c(2, 2),
#  y = c(11,11),
#  label = c("*","* ")
#)
#ggboxplot(ttestdata, y="Day",x="Round", fill = "City", alpha =0.6) + labs(y=" Median time to pupation (days)", x="Experimental round")+ geom_signif(data = annotation_MTP0_df,aes(xmin = start, xmax = end, annotations = label, y_position = y),textsize = 5, vjust = -0.2, tip_length = c(0.01),manual = TRUE)  + ylim(5,12)


# Generate candidate formulas
independent_vars <- names(medians)[-which(names(medians) %in% c("Day", "Round", "Cosm"))]

interaction_combinations <- expand.grid(independent_vars, independent_vars, stringsAsFactors = FALSE)
interaction_combinations <- interaction_combinations[interaction_combinations$Var1 != interaction_combinations$Var2, ]
interaction_combinations <- apply(interaction_combinations, 1, function(x) paste(x, collapse = "*"))

# Update candidate formulas with transformed response variable
MTP_candidate_formulas <- c()
for (interactions in interaction_combinations) {
  formula <- paste("transformed_day ~ ", interactions, " +", paste(independent_vars, collapse = " + "), " + (1|Cosm)")
  MTP_candidate_formulas <- c(MTP_candidate_formulas, formula)
}

# Include non-interactions
non_interactions <- paste(independent_vars, collapse = " + ")
formula <- paste("Day ~ ", non_interactions, " + (1|Cosm)")
MTP_candidate_formulas <- c(MTP_candidate_formulas, formula)

# include partial formulas
partial_combinations <- c(independent_vars)


for (partial_formula in partial_combinations) {
  formula <- paste("Day ~ ", partial_formula, " + (1|Cosm)")
  MTP_candidate_formulas <- c(MTP_candidate_formulas, formula)
}

# Print the candidate formulas
print(MTP_candidate_formulas)

# Calculate AIC for all candidate formulas using transformed data
AIC_values <- sapply(MTP_candidate_formulas, function(formula) {
  model <- lmer(formula, data = data.frame(medians, transformed_day = transformed_day))
  AIC(model)
})


# Select model with lowest AIC
lowest_AIC <- min(AIC_values)
best_model_index <- which(AIC_values == lowest_AIC)
best_formula <- MTP_candidate_formulas[best_model_index]

# Print the best formula
print(best_formula)
best_formula <- best_formulas[1]
best_formula <- "Day ~  Treatment  + (1|Cosm)"

best_model<-lmer(best_formula, DR_MTP)
influenceIndexPlot(best_model)
outlierTest(best_model) #outliers 1 and 31
plot(residuals(best_model), fitted(best_model)) #homoskedastic

residuals <- resid(best_model)
qqPlot(residuals)
shapiro.test(residuals) # p<0.05 Non-normally distributed

#boxcox
DR_MTP$Day<-DR_MTP$Day+0.01
bc <- boxcox(DR_MTP$Day ~  DR_MTP$Treatment)
(lambda <- bc$x[which.max(bc$y)])
DR_MTP$Day<-DR_MTP$Day-0.01
best_model <- lmer(((Day^lambda-1)/lambda)~  Treatment + (1|Cosm), DR_MTP)

residuals <- resid(best_model)
qqPlot(residuals)
shapiro.test(residuals)

AIC(best_model)
summary(best_model)
anova_stats(best_model)

# Obtain coefficient estimates, standard errors, and t-values
coef_summary <- coef(summary(best_model))
coef_estimates <- coef_summary[, "Estimate"]
standard_errors <- coef_summary[, "Std. Error"]
t_values <- coef_summary[, "t value"]
df <- df.residual(best_model)

# Calculate p-values
p_values <- 2 * pt(abs(t_values), df = df, lower.tail = FALSE)
p_values

emm <- emmeans(best_model, ~ Treatment)
contrasts <- pairs(emm, adjust = "tukey")
print(contrasts)

annotation_MTP_df <- data.frame(
  start = c(0.75,1,1.25, 1.75, 2, 2.25),
  end = c(2.75,3,3.25, 2.75,3,3.25),
  y = c(9.5,9.75,10, 9.4,9.65,9.9),
  label = c("**", " **", "** ", "***", " ***", "*** ")
)


a <- ggboxplot(medians, y = "Day", x = "Treatment", fill = "City", alpha = 0.8) + geom_line(inherit.aes = TRUE, alpha = 1) + labs(y = "Median time to pupation (days)", x = "Salinity (g/L)") + geom_signif(data = annotation_MTP_df, aes(xmin = start, xmax = end, annotations = label, y_position = y), textsize = 3, vjust = -0.2, tip_length = c(0.01), manual = TRUE) + ylim(NA, 10)+
  scale_fill_manual(
    values = c('#785EF0', '#DC267F', '#FFB000'), 
    breaks = c("Leiden", "Utrecht", "Nijmegen"),
    labels = c("Coastal", "Intermediate", "Inland")
  )
#ggsave('MTP.png', a, width = 13.5, units = "cm")
a

#regression plot
predicted_values <- predict(MTP, type = "response")
data_MTP <- data.frame(medians, predicted_values)
data_MTP$Treatment<- as.numeric(data_MTP$Treatment)

# Calculate standard error per city
data_SE <- data_MTP %>%
  group_by(City) %>%
  summarise(SE = sd(Day) / sqrt(n()))

# Merge standard error data with original dataset
data_MTP <- left_join(data_MTP, data_SE, by = "City")


plot <- ggplot(data_MTP, aes(x = Treatment, y = Day, color = City)) +
  geom_point() +
  geom_smooth(method = "lm", se = FALSE) +
  geom_smooth(method = "lm", se = TRUE, aes(fill = City), alpha = 0.2) +
  labs(x = "Salinity (g/L)", y = "Time to pupation (Days)") +
  theme_classic() +
  scale_color_manual(
    values = c('#785EF0', '#DC267F', '#FFB000'),
    breaks = c("Leiden", "Utrecht", "Nijmegen"),
    labels = c("Coastal", "Intermediate", "Inland")
  )+scale_fill_manual(
    values = c('#785EF0', '#DC267F', '#FFB000'),
    breaks = c("Leiden", "Utrecht", "Nijmegen"),
    labels = c("Coastal", "Intermediate", "Inland")
  )+guides(
    fill = "none", color = guide_legend(
      title = "Population",
      label.position = "right",  # Adjust position as needed
      override.aes = list(fill = c('#785EF0', '#DC267F', '#FFB000'))
    )
  )+
  ylim(6,10)+
  scale_x_continuous(labels = c(0,2,4,6,8))

plot
```

```{r}
#calculate median time to pupation
## Subset the data to include only rows where Pupa > 0
DR_MTP <- subset(development_rate_data, Pupa_corrected_rel > 0)
DR_MTP$Day <- as.numeric(DR_MTP$Day)

## Calculate the median for each unique value of Cosm
medians1 <- aggregate(Day ~ Cosm*Treatment+City, data = DR_MTP, FUN = mean)


# Generate candidate formulas
independent_vars <- names(medians1)[-which(names(medians1) %in% c("Day", "Cosm"))]

interaction_combinations <- expand.grid(independent_vars, independent_vars, stringsAsFactors = FALSE)
interaction_combinations <- interaction_combinations[interaction_combinations$Var1 != interaction_combinations$Var2, ]
interaction_combinations <- apply(interaction_combinations, 1, function(x) paste(x, collapse = "*"))

MTE_candidate_formulas <- c()
for (interactions in interaction_combinations) {
  formula <- paste("Day ~ ", interactions, " +", paste(independent_vars, collapse = " + "), "+ (1|Cosm)")
  MTP_candidate_formulas <- c(MTP_candidate_formulas, formula)
}

# Include non-interactions
non_interactions <- paste(independent_vars, collapse = " + ")
formula <- paste("Day ~ ", non_interactions, "  + (1|Cosm)")
MTP_candidate_formulas <- c(MTP_candidate_formulas, formula)

# include partial formulas
partial_combinations <- c(independent_vars)


for (partial_formula in partial_combinations) {
  formula <- paste("Day ~ ", partial_formula, " + (1|Cosm)")
  MTP_candidate_formulas <- c(MTP_candidate_formulas, formula)
}

# Print the candidate formulas
print(MTP_candidate_formulas)

# Calculate AIC for all candidate formulas
AIC_values <- sapply(MTP_candidate_formulas, function(formula) {
  model <- lmer(formula, data = medians1)
  AIC(model)
})

# Select model with lowest AIC
lowest_AIC <- min(AIC_values)
best_model_index <- which(AIC_values == lowest_AIC)
best_formula <- MTP_candidate_formulas[best_model_index]

# Print the best formula
print(best_formula)
best_formula <- best_formulas[1]
best_formula <- "Day ~  Treatment  + (1|Cosm)"

best_model<-lmer(best_formula, DR_MTE)
influenceIndexPlot(best_model)
outlierTest(best_model) #outliers 1 and 31
plot(residuals(best_model), fitted(best_model)) #homoskedastic

residuals <- resid(best_model)
qqPlot(residuals)
shapiro.test(residuals) # p<0.05 Non-normally distributed

#boxcox
DR_MTE$Day<-DR_MTE$Day+0.01
bc <- boxcox(DR_MTE$Day ~  DR_MTE$Treatment)
(lambda <- bc$x[which.max(bc$y)])
DR_MTE$Day<-DR_MTE$Day-0.01
best_model <- lmer(((Day^lambda-1)/lambda)~  Treatment + (1|Cosm), DR_MTE)

residuals <- resid(best_model)
qqPlot(residuals)
shapiro.test(residuals)

AIC(best_model)
summary(best_model)
anova(best_model)
anova_stats(best_model)

# Obtain coefficient estimates, standard errors, and t-values
coef_summary <- coef(summary(best_model))
coef_estimates <- coef_summary[, "Estimate"]
standard_errors <- coef_summary[, "Std. Error"]
t_values <- coef_summary[, "t value"]
df <- df.residual(best_model)

# Calculate p-values
p_values <- 2 * pt(abs(t_values), df = df, lower.tail = FALSE)
p_values

emm <- emmeans(best_model, ~ Treatment)
contrasts <- pairs(emm, adjust = "tukey")
print(contrasts)

annotation_MTE_df <- data.frame(
  start = c(0.75,1,1.25, 1.75, 2, 2.25),
  end = c(3.75,4,4.25, 3.75,4,4.25),
  y = c(9.5,9.75,10, 9.4,9.65,9.9),
  label = c("**", " **", "** ", "***", " ***", "*** ")
)
medians1$City<- factor(medians1$City, levels = c("Leiden", "Utrecht", "Nijmegen"))
TTPa <- ggboxplot(medians1, y="Day",x="Treatment", fill = "City", alpha =0.6) + labs(y="Time to pupation (days)", x="Salinity (g/L)", fill = "Population")+ ylim(NA,10) +  theme(legend.position = "right", legend.justification = "top", legend.box = "vertical")+
  scale_fill_manual(
    values = c('#785EF0', '#DC267F', '#FFB000'),
    breaks = c("Leiden", "Utrecht", "Nijmegen"),
    labels = c("Coastal", "Intermediate", "Inland")
  )#+ geom_signif(data = annotation_MTE_df,aes(xmin = start, xmax = end, annotations = label, y_position = y),textsize = 3, vjust = -0.2, tip_length = c(0.01),manual = TRUE)

#regression plot
predicted_values <- predict(MTP, type = "response")
data_MTP <- data.frame(medians1, predicted_values)
data_MTP$Treatment<- as.numeric(data_MTP$Treatment)

# Calculate standard error per city
data_SE <- data_MTP %>%
  group_by(City) %>%
  summarise(SE = sd(Day) / sqrt(n()))

# Merge standard error data with original dataset
data_MTP <- left_join(data_MTP, data_SE, by = "City")


TTPb <- ggplot(data_MTP, aes(x = Treatment, y = Day, color = City)) +
  geom_point() +
  geom_smooth(method = "lm", se = FALSE) +
  geom_smooth(method = "lm", se = TRUE, aes(fill = City), alpha = 0.2) +
  labs(x = "Salinity (g/L)", y = "Time to pupation (Days)") +
  theme_classic() +
  scale_color_manual(
    values = c('#785EF0', '#DC267F', '#FFB000'),
    breaks = c("Leiden", "Utrecht", "Nijmegen"),
    labels = c("Coastal", "Intermediate", "Inland")
  )+scale_fill_manual(
    values = c('#785EF0', '#DC267F', '#FFB000'),
    breaks = c("Leiden", "Utrecht", "Nijmegen"),
    labels = c("Coastal", "Intermediate", "Inland")
  )+guides(
    fill = "none", color = guide_legend(
      title = "Population",
      label.position = "right",  # Adjust position as needed
      override.aes = list(fill = c('#785EF0', '#DC267F', '#FFB000'))
    )
  )+ylim(6,10)+
  scale_x_continuous(labels = c(0,2,4,6,8))+labs(color = "Population")

TTP_total<-ggarrange(NULL, TTPa, TTPb, ncol = 1, align = "hv", labels = c("", "a", "b"), hjust = 0, vjust = -1, heights = c(1,4,4))
TTP_total
```

```{r}
#calculate median time to emergence
## Subset the data to include only rows where Pupa > 0
DR_MTE <- subset(development_rate_data, Adult_corrected_rel > 0)
DR_MTE$Day <- as.numeric(DR_MTE$Day)

## Calculate the median for each unique value of Cosm
medians1 <- aggregate(Day ~ Cosm*Treatment+City, data = DR_MTE, FUN = mean)


# Generate candidate formulas
independent_vars <- names(medians1)[-which(names(medians1) %in% c("Day", "Cosm"))]

interaction_combinations <- expand.grid(independent_vars, independent_vars, stringsAsFactors = FALSE)
interaction_combinations <- interaction_combinations[interaction_combinations$Var1 != interaction_combinations$Var2, ]
interaction_combinations <- apply(interaction_combinations, 1, function(x) paste(x, collapse = "*"))

MTE_candidate_formulas <- c()
for (interactions in interaction_combinations) {
  formula <- paste("Day ~ ", interactions, " +", paste(independent_vars, collapse = " + "), "+ (1|Cosm)")
  MTE_candidate_formulas <- c(MTE_candidate_formulas, formula)
}

# Include non-interactions
non_interactions <- paste(independent_vars, collapse = " + ")
formula <- paste("Day ~ ", non_interactions, "  + (1|Cosm)")
MTE_candidate_formulas <- c(MTE_candidate_formulas, formula)

# include partial formulas
partial_combinations <- c(independent_vars)


for (partial_formula in partial_combinations) {
  formula <- paste("Day ~ ", partial_formula, " + (1|Cosm)")
  MTE_candidate_formulas <- c(MTE_candidate_formulas, formula)
}

# Print the candidate formulas
print(MTE_candidate_formulas)

# Calculate AIC for all candidate formulas
AIC_values <- sapply(MTE_candidate_formulas, function(formula) {
  model <- lmer(formula, data = medians1)
  AIC(model)
})

# Select model with lowest AIC
lowest_AIC <- min(AIC_values)
best_model_index <- which(AIC_values == lowest_AIC)
best_formula <- MTE_candidate_formulas[best_model_index]

# Print the best formula
print(best_formula)
best_formula <- best_formulas[1]
best_formula <- "Day ~  Treatment  + (1|Cosm)"

best_model<-lmer(best_formula, DR_MTE)
influenceIndexPlot(best_model)
outlierTest(best_model) #outliers 1 and 31
plot(residuals(best_model), fitted(best_model)) #homoskedastic

residuals <- resid(best_model)
qqPlot(residuals)
shapiro.test(residuals) # p<0.05 Non-normally distributed

#boxcox
DR_MTE$Day<-DR_MTE$Day+0.01
bc <- boxcox(DR_MTE$Day ~  DR_MTE$Treatment)
(lambda <- bc$x[which.max(bc$y)])
DR_MTE$Day<-DR_MTE$Day-0.01
best_model <- lmer(((Day^lambda-1)/lambda)~  Treatment + (1|Cosm), DR_MTE)

residuals <- resid(best_model)
qqPlot(residuals)
shapiro.test(residuals)

AIC(best_model)
summary(best_model)
anova(best_model)
anova_stats(best_model)

# Obtain coefficient estimates, standard errors, and t-values
coef_summary <- coef(summary(best_model))
coef_estimates <- coef_summary[, "Estimate"]
standard_errors <- coef_summary[, "Std. Error"]
t_values <- coef_summary[, "t value"]
df <- df.residual(best_model)

# Calculate p-values
p_values <- 2 * pt(abs(t_values), df = df, lower.tail = FALSE)
p_values

emm <- emmeans(best_model, ~ Treatment)
contrasts <- pairs(emm, adjust = "tukey")
print(contrasts)

annotation_MTE_df <- data.frame(
  start = c(0.75,1,1.25, 1.75, 2, 2.25),
  end = c(3.75,4,4.25, 3.75,4,4.25),
  y = c(9.5,9.75,10, 9.4,9.65,9.9),
  label = c("**", " **", "** ", "***", " ***", "*** ")
)
medians1$City<- factor(medians1$City, levels = c("Leiden", "Utrecht", "Nijmegen"))
Deva <- ggboxplot(medians1, y="Day",x="Treatment", fill = "City", alpha =0.6) + labs(y="Time to emergence (days)", x="Salinity (g/L)", fill = "Population")+ ylim(NA,10) +  theme(legend.position = "right", legend.justification = "top", legend.box = "vertical")+
  scale_fill_manual(
    values = c('#785EF0', '#DC267F', '#FFB000'),
    breaks = c("Leiden", "Utrecht", "Nijmegen"),
    labels = c("Coastal", "Intermediate", "Inland")
  )#+ geom_signif(data = annotation_MTE_df,aes(xmin = start, xmax = end, annotations = label, y_position = y),textsize = 3, vjust = -0.2, tip_length = c(0.01),manual = TRUE)

#regression plot
predicted_values <- predict(MTE, type = "response")
data_MTE <- data.frame(medians1, predicted_values)
data_MTE$Treatment<- as.numeric(data_MTE$Treatment)

# Calculate standard error per city
data_SE <- data_MTE %>%
  group_by(City) %>%
  summarise(SE = sd(Day) / sqrt(n()))

# Merge standard error data with original dataset
data_MTE <- left_join(data_MTE, data_SE, by = "City")


Devb <- ggplot(data_MTE, aes(x = Treatment, y = Day, color = City)) +
  geom_point() +
  geom_smooth(method = "lm", se = FALSE) +
  geom_smooth(method = "lm", se = TRUE, aes(fill = City), alpha = 0.2) +
  labs(x = "Salinity (g/L)", y = "Time to emergence (Days)") +
  theme_classic() +
  scale_color_manual(
    values = c('#785EF0', '#DC267F', '#FFB000'),
    breaks = c("Leiden", "Utrecht", "Nijmegen"),
    labels = c("Coastal", "Intermediate", "Inland")
  )+
  scale_fill_manual(
    values = c('#785EF0', '#DC267F', '#FFB000'),
    breaks = c("Leiden", "Utrecht", "Nijmegen"),
    labels = c("Coastal", "Intermediate", "Inland")
  )+guides(
    fill = "none", color = guide_legend(
      title = "Population",
      label.position = "right",  # Adjust position as needed
      override.aes = list(fill = c('#785EF0', '#DC267F', '#FFB000'))
    )
  )+
  ylim(6,10)+
  scale_x_continuous(labels = c(0,2,4,6,8))+labs(color = "Population", fill = "Population")

Dev_total<-ggarrange(NULL, Deva, Devb, ncol = 1, align = "hv", labels = c("", "a", "b"), hjust = 0, vjust = -1, heights = c(1,4,4))
Dev_total

```

```{r} 
development_rate_data <- correct_variance_across_experimental_rounds(development_rate_data, selected_vars, "Larva", 0, 100, 'absolute')
development_rate_data <- correct_variance_across_experimental_rounds(development_rate_data, selected_vars, "Larva", 0, 100, 'relative')

# prepare for development plots
LarvalCountsMelt <- melt.data.frame(development_rate_data, id.vars = c("Cosm", "Round", "Day", "Treatment", "City"), measure.vars = c("L1_corrected_rel", "L2_corrected_rel", "L3_corrected_rel", "L4_corrected_rel", "Pupa_corrected_rel", "Adult_corrected_rel"))
LarvalCountsMelt1 <- melt.data.frame(development_rate_data, id.vars = c("Cosm", "Round", "Day", "Treatment", "City"), measure.vars = c("Larva_corrected_rel", "Pupa_corrected_rel", "Adult_corrected_rel"))
LarvalCountsMelt$Day<-as.numeric(LarvalCountsMelt$Day)
LarvalCountsMelt1$Day<-as.numeric(LarvalCountsMelt1$Day)

df1a <- subset(LarvalCountsMelt, Treatment == c("0") & Round == c("1"), select = -Treatment)
df1b <- subset(LarvalCountsMelt, Treatment == c("0") & Round == c("2"), select = -Treatment)
df1 <- subset(LarvalCountsMelt, Treatment == c("0"), select = -Treatment)
df2 <- subset(LarvalCountsMelt, Treatment == c("2"), select = -Treatment)
df3 <- subset(LarvalCountsMelt, Treatment == c("4"), select = -Treatment)
df4 <- subset(LarvalCountsMelt, Treatment == c("6"), select = -Treatment)
df5 <- subset(LarvalCountsMelt, Treatment == c("8"), select = -Treatment)

dfl1a <- subset(LarvalCountsMelt1, Treatment == c("0") & Round == c("1"), select = -Treatment)
dfl1b <- subset(LarvalCountsMelt1, Treatment == c("0") & Round == c("2"), select = -Treatment)
dfl1 <- subset(LarvalCountsMelt1, Treatment == c("0"), select = -Treatment)
dfl2 <- subset(LarvalCountsMelt1, Treatment == c("2"), select = -Treatment)
dfl3 <- subset(LarvalCountsMelt1, Treatment == c("4"), select = -Treatment)
dfl4 <- subset(LarvalCountsMelt1, Treatment == c("6"), select = -Treatment)
dfl5 <- subset(LarvalCountsMelt1, Treatment == c("8"), select = -Treatment)

summary(df1a)
```

```{r}
median_sd = function(x, n=1) {
  data_frame(y = median(x),
             sd = sd(x),
             ymin = y - n*sd,
             ymax = y + n*sd)}


area_0_1 <- ggplot(df1a, aes(x = Day, y = value, fill = variable, color = variable), stat = "identity")  +  ylim(0,100) + xlim(0,11) + labs(y="", x="") + geom_smooth(data = df1a, se = TRUE, method = "loess", inherit.aes = TRUE, color = 0.1, alpha = 0.4, position = "identity")  + guides(color = "none") + theme_classic() + facet_wrap("City", ncol = 3)
area_0_2 <- ggplot(df1b, aes(x = Day, y = value, fill = variable, color = variable), stat = "identity")  +  ylim(0,100) + xlim(0,11) + labs(y="", x="") + geom_smooth(data = df1b, se = TRUE, method = "loess", inherit.aes = TRUE, color = 0.1, alpha = 0.4, position = "identity")  + guides(color = "none") + theme_classic() + facet_wrap("City", ncol = 3)
area_0 <- ggplot(df1, aes(x = Day, y = value, fill = variable, color = variable), stat = "identity")  +  ylim(0,100) + xlim(0,11) + labs(y="", x="") + geom_smooth(data = df1, se = TRUE, method = "loess", inherit.aes = TRUE, color = 0.1, alpha = 0.4, position = "identity")  + guides(color = "none") + theme_classic() + facet_wrap("City", ncol = 3)
area_2 <- ggplot(df2, aes(x = Day, y = value, fill = variable, color = variable), stat = "identity")  +  ylim(0,100) + xlim(0,11) + labs(y="", x="") + geom_smooth(data = df2, se = TRUE, method = "loess", inherit.aes = TRUE, color = 0.1, alpha = 0.4, position = "identity")  + guides(color = "none") + theme_classic() + facet_wrap("City", ncol = 3)
area_4 <- ggplot(df3, aes(x = Day, y = value, fill = variable, color = variable), stat = "identity")  +  ylim(0,100) + xlim(0,11) + labs(y="", x="") + geom_smooth(data = df3, se = TRUE, method = "loess", inherit.aes = TRUE, color = 0.1, alpha = 0.4, position = "identity")  + guides(color = "none") + theme_classic() + facet_wrap("City", ncol = 3)+ labs(y=" number of mosquitoes")
area_6 <- ggplot(df4, aes(x = Day, y = value, fill = variable, color = variable), stat = "identity")  +  ylim(0,100) + xlim(0,11) + labs(y="", x="") + geom_smooth(data = df4, se = TRUE, method = "loess", inherit.aes = TRUE, color = 0.1, alpha = 0.4, position = "identity")  + guides(color = "none") + theme_classic() + facet_wrap("City", ncol = 3)
area_8 <- ggplot(df5, aes(x = Day, y = value, fill = variable, color = variable), stat = "identity")  +  ylim(0,100) + xlim(0,11) + labs(y="", x="") + geom_smooth(data = df5, se = TRUE, method = "loess", inherit.aes = TRUE, color = 0.1, alpha = 0.4, position = "identity")  + guides(color = "none") + theme_classic() + facet_wrap("City", ncol = 3)+ labs(x="time (days)")

arrange0 <- ggarrange(NULL, NULL, NULL, area_0_1, NULL, NULL, NULL, area_0_2, labels = c("", "", "", "round 1", "", "", "", "round 2"), ncol = 2, nrow = 4, common.legend = TRUE, legend = "right", hjust = -0.4, vjust = -0.6, heights = c(1, 4, 1, 4), widths = c(1,6), font.label = list(size = 14, face = "plain")) + guides(color = "none", fill = "none")
arrange1 <- ggarrange(NULL, NULL, NULL, area_0, NULL, area_2, NULL, area_4, NULL, area_6, NULL, area_8, labels = c("", "", "", "0", "", "2", "", "4", "", "6", "", "8"), ncol = 2, nrow = 6, common.legend = TRUE, legend = "right", hjust = 0.5, vjust = -0.6, heights = c(1, 6,6,6,6,6), widths = c(1,12), font.label = list(size = 14, face = "plain")) + guides(color = "none", fill = "none")

arrange4 <- ggarrange(NULL, NULL, NULL, NULL, area_0_1, area_0_2, NULL, area_2, area_4, NULL, area_6, area_8, labels = c("", "", "",  "", "0", "0", "", "2", "4", "", "6", "8"), ncol = 3, nrow = 4, common.legend = TRUE, legend = "right", hjust = 0.5, vjust = -0.6, heights = c(1,6,6,6), widths = c(1,12,12), font.label = list(size = 14, face = "plain")) + guides(color = "none", fill = "none")

arrange0
arrange1
arrange4
```

```{r}
median_sd = function(x, n=1) {
  data_frame(y = median(x),
             sd = sd(x),
             ymin = y - n*sd,
             ymax = y + n*sd)}


area_l0_1 <- ggplot(dfl1a, aes(x = Day, y = value, fill = variable, color = variable), stat = "identity")  +  ylim(0,100) + xlim(0,11) + labs(y="", x="") + geom_smooth(data = dfl1a, se = TRUE, method = "loess", inherit.aes = TRUE, color = 0.1, alpha = 0.4, position = "identity")  + guides(color = "none") + theme_classic() + facet_wrap("City", ncol = 3)
area_l0_2 <- ggplot(dfl1b, aes(x = Day, y = value, fill = variable, color = variable), stat = "identity")  +  ylim(0,100) + xlim(0,11) + labs(y="", x="") + geom_smooth(data = dfl1b, se = TRUE, method = "loess", inherit.aes = TRUE, color = 0.1, alpha = 0.4, position = "identity")  + guides(color = "none") + theme_classic() + facet_wrap("City", ncol = 3)
area_l0 <- ggplot(dfl1, aes(x = Day, y = value, fill = variable, color = variable), stat = "identity")  +  ylim(0,100) + xlim(0,11) + labs(y="", x="") + geom_smooth(data = dfl1, se = TRUE, method = "loess", inherit.aes = TRUE, color = 0.1, alpha = 0.4, position = "identity")  + guides(color = "none") + theme_classic() + facet_wrap("City", ncol = 3)
area_l2 <- ggplot(dfl2, aes(x = Day, y = value, fill = variable, color = variable), stat = "identity")  +  ylim(0,100) + xlim(0,11) + labs(y="", x="") + geom_smooth(data = dfl2, se = TRUE, method = "loess", inherit.aes = TRUE, color = 0.1, alpha = 0.4, position = "identity")  + guides(color = "none") + theme_classic() + facet_wrap("City", ncol = 3)
area_l4 <- ggplot(dfl3, aes(x = Day, y = value, fill = variable, color = variable), stat = "identity")  +  ylim(0,100) + xlim(0,11) + labs(y="", x="") + geom_smooth(data = dfl3, se = TRUE, method = "loess", inherit.aes = TRUE, color = 0.1, alpha = 0.4, position = "identity")  + guides(color = "none") + theme_classic() + facet_wrap("City", ncol = 3)+ labs(y=" number of mosquitoes")
area_l6 <- ggplot(dfl4, aes(x = Day, y = value, fill = variable, color = variable), stat = "identity")  +  ylim(0,100) + xlim(0,11) + labs(y="", x="") + geom_smooth(data = dfl4, se = TRUE, method = "loess", inherit.aes = TRUE, color = 0.1, alpha = 0.4, position = "identity")  + guides(color = "none") + theme_classic() + facet_wrap("City", ncol = 3)
area_l8 <- ggplot(dfl5, aes(x = Day, y = value, fill = variable, color = variable), stat = "identity")  +  ylim(0,100) + xlim(0,11) + labs(y="", x="") + geom_smooth(data = dfl5, se = TRUE, method = "loess", inherit.aes = TRUE, color = 0.1, alpha = 0.4, position = "identity")  + guides(color = "none") + theme_classic() + facet_wrap("City", ncol = 3)+ labs(x="time (days)")

arrangel0 <- ggarrange(NULL, NULL, NULL, area_l0_1, NULL, NULL, NULL, area_l0_2, labels = c("", "", "", "round 1", "", "", "", "round 2"), ncol = 2, nrow = 4, common.legend = TRUE, legend = "right", hjust = -0.4, vjust = -0.6, heights = c(1, 4, 1, 4), widths = c(1,6), font.label = list(size = 14, face = "plain")) + guides(color = "none", fill = "none")
arrangel1 <- ggarrange(NULL, NULL, NULL, area_l0, NULL, area_l2, NULL, area_l4, NULL, area_l6, NULL, area_l8, labels = c("", "", "", "0", "", "2", "", "4", "", "6", "", "8"), ncol = 2, nrow = 6, common.legend = TRUE, legend = "right", hjust = 0.5, vjust = -0.6, heights = c(1, 6,6,6,6,6), widths = c(1,12), font.label = list(size = 14, face = "plain")) + guides(color = "none", fill = "none")

arrangel4 <- ggarrange(NULL, NULL, NULL, NULL, area_l0_1, area_l0_2, NULL, area_l2, area_l4, NULL, area_l6, area_l8, labels = c("", "", "",  "", "0", "0", "", "2", "4", "", "6", "8"), ncol = 3, nrow = 4, common.legend = TRUE, legend = "right", hjust = 0.5, vjust = -0.6, heights = c(1,6,6,6), widths = c(1,12,12), font.label = list(size = 14, face = "plain")) + guides(color = "none", fill = "none")

arrangel0
arrangel1
arrangel4
```


```{r}
selected_vars <- c("City")
survival_sex_ratio_data$SRlog <- as.numeric(survival_sex_ratio_data$SRlog)
survival_sex_ratio_data <- correct_variance_across_experimental_rounds(survival_sex_ratio_data, selected_vars, "SRlog", 0, 2, "absolute")
survival_sex_ratio_data <- correct_variance_across_experimental_rounds(survival_sex_ratio_data, selected_vars, "SRlog", 0, 2,"relative")

summary(survival_sex_ratio_data)
# sex ratio

# Generate candidate formulas
independent_vars <- names(survival_sex_ratio_data)[which(names(survival_sex_ratio_data) %in% c("City", "Treatment"))]

interaction_combinations <- expand.grid(independent_vars, independent_vars, stringsAsFactors = FALSE)
interaction_combinations <- interaction_combinations[interaction_combinations$Var1 != interaction_combinations$Var2, ]
interaction_combinations <- apply(interaction_combinations, 1, function(x) paste(x, collapse = "*"))

SR_candidate_formulas <- c()
for (interactions in interaction_combinations) {
  formula <- paste("SRlog_corrected_rel ~ ", interactions, " +", paste(independent_vars, collapse = " + "), "+ (1|Cosm)")
  SR_candidate_formulas <- c(SR_candidate_formulas, formula)
}

# Include non-interactions
non_interactions <- paste(independent_vars, collapse = " + ")
formula <- paste("SRlog_corrected_rel ~ ", non_interactions, " + (1|Cosm)")
SR_candidate_formulas <- c(SR_candidate_formulas, formula)

# include partial formulas
partial_combinations <- c(independent_vars)


for (partial_formula in partial_combinations) {
  formula <- paste("SRlog_corrected_rel ~ ", partial_formula, " + (1|Cosm)")
  SR_candidate_formulas <- c(SR_candidate_formulas, formula)
}

# Print the candidate formulas
print(SR_candidate_formulas)

# Calculate AIC for all candidate formulas
AIC_values <- sapply(SR_candidate_formulas, function(formula) {
  model <- lmer(formula, data = survival_sex_ratio_data)
  AIC(model)
})
print(AIC_values)
# Select model with lowest AIC
lowest_AIC <- min(AIC_values)
best_model_index <- which(AIC_values == lowest_AIC)
best_formula <- SR_candidate_formulas[best_model_index]

# Print the best formula
print(best_formula)
best_formula <- best_formulas[1]
best_formula <- "SRlog_corrected_rel ~  City + (1|Round) + (1|Cosm)"

best_model<-lmer(best_formula, survival_sex_ratio_data)
influenceIndexPlot(best_model)
outlierTest(best_model) #outliers 1 and 31
survival_sex_ratio_data <- survival_sex_ratio_data[-c(62), ]
best_model<-lmer(best_formula, survival_sex_ratio_data)
plot(residuals(best_model), fitted(best_model)) #heteroskedastic

residuals <- resid(best_model)
qqPlot(residuals)
shapiro.test(residuals) # p<0.05 Non-normally distributed

#boxcox
survival_sex_ratio_data$SRlog_corrected_rel<-survival_sex_ratio_data$SRlog_corrected_rel+1
bc <- boxcox(survival_sex_ratio_data$SRlog_corrected_rel ~  survival_sex_ratio_data$City)
(lambda <- bc$x[which.max(bc$y)])
survival_sex_ratio_data$SRlog_corrected_rel<-survival_sex_ratio_data$SRlog_corrected_rel-1
best_model <- lmer(((SRlog_corrected_rel^lambda-1)/lambda)~  City + (1|Cosm), survival_sex_ratio_data)

residuals <- resid(best_model)
qqPlot(residuals)
shapiro.test(residuals)

AIC(best_model)
summary(best_model)
danova(best_model)
anova_stats(best_model)

# Obtain coefficient estimates, standard errors, and t-values
coef_summary <- coef(summary(best_model))
coef_estimates <- coef_summary[, "Estimate"]
standard_errors <- coef_summary[, "Std. Error"]
t_values <- coef_summary[, "t value"]
df <- df.residual(best_model)

# Calculate p-values
p_values <- 2 * pt(abs(t_values), df = df, lower.tail = FALSE)
p_values

emm <- emmeans(best_model, ~ City)
contrasts <- pairs(emm, adjust = "tukey")
print(contrasts)

SRa <- ggboxplot(survival_sex_ratio_data, y = "SRlog_corrected_rel", x = "Treatment", fill = "City", alpha = 0.6) +
  labs(y = "Sex ratio (m/f) (log)", x = "Salinity (g/L)") +
  geom_hline(yintercept = 0, linetype = 2) +
  scale_fill_manual(
    values = c('#785EF0', '#DC267F', '#FFB000'),
    breaks = c("Leiden", "Utrecht", "Nijmegen"),
    labels = c("Coastal", "Intermediate", "Inland")
  ) + ylim(-1,1)+
  theme(legend.position = "right", legend.justification = "top", legend.box = "vertical")+labs(fill = "Population")


predicted_values <- predict(SR, type = "response")
data_SR <- data.frame(survival_sex_ratio_data, predicted_values)
data_SR$Treatment<- as.numeric(data_SR$Treatment)

# Calculate standard error per city
data_SE <- data_SR %>%
  group_by(City) %>%
  summarise(SE = sd(SRlog_corrected_rel) / sqrt(n()))

# Merge standard error data with original dataset
data_ASR <- left_join(data_SR, data_SE, by = "City")

SRb <- ggplot(data_ASR, aes(x = Treatment, y = SRlog_corrected_rel, color = City)) +
  geom_point() +
  geom_smooth(method = "lm", se = FALSE) +
  geom_smooth(method = "lm", se = TRUE, aes(fill = City), alpha = 0.2) +
  labs(x = "Salinity (g/L)", y = "Sex ratio (m/f) (log)") +
  theme_classic() +
  ylim(-1, 1) +
  scale_color_manual(
    values = c('#785EF0', '#DC267F', '#FFB000'),
    breaks = c("Leiden", "Utrecht", "Nijmegen"),
    labels = c("Coastal", "Intermediate", "Inland")
  )+
  scale_fill_manual(
    values = c('#785EF0', '#DC267F', '#FFB000'),
    breaks = c("Leiden", "Utrecht", "Nijmegen"),
    labels = c("Coastal", "Intermediate", "Inland")
  )+guides(
    fill = "none", color = guide_legend(
      title = "Population",
      label.position = "right",  # Adjust position as needed
      override.aes = list(fill = c('#785EF0', '#DC267F', '#FFB000'))
    )
  )+geom_hline(yintercept=0, linetype = 2)+ 
  scale_x_continuous(labels = c(0,2,4,6,8))+labs(color = "Population")

SR_total<-ggarrange(NULL, SRa, SRb, ncol = 1, align = "hv", labels = c("", "a", "b"), hjust = 0, vjust = -1, heights = c(1,4,4))
SR_total
```

```{r}
selected_vars <- c("City")
survival_sex_ratio_data <- correct_variance_across_experimental_rounds(survival_sex_ratio_data, selected_vars, "ASR", 0, 2, 'absolute')
survival_sex_ratio_data <- correct_variance_across_experimental_rounds(survival_sex_ratio_data, selected_vars, "ASR", 0, 2, 'relative')

# Survival rate
ttestASR <- subset(survival_sex_ratio_data, Treatment = c("0"))


# Generate candidate formulas
independent_vars <- names(survival_sex_ratio_data)[which(names(survival_sex_ratio_data) %in% c("City", "Treatment"))]

interaction_combinations <- expand.grid(independent_vars, independent_vars, stringsAsFactors = FALSE)
interaction_combinations <- interaction_combinations[interaction_combinations$Var1 != interaction_combinations$Var2, ]
interaction_combinations <- apply(interaction_combinations, 1, function(x) paste(x, collapse = "*"))

ASR_candidate_formulas <- c()
for (interactions in interaction_combinations) {
  formula <- paste("ASR_corrected_rel ~ ", interactions, " +", paste(independent_vars, collapse = " + "), "+ (1|Cosm)")
  ASR_candidate_formulas <- c(ASR_candidate_formulas, formula)
}

# Include non-interactions
non_interactions <- paste(independent_vars, collapse = " + ")
formula <- paste("ASR_corrected_rel ~ ", non_interactions, "  + (1|Cosm)")
ASR_candidate_formulas <- c(ASR_candidate_formulas, formula)

# include partial formulas
partial_combinations <- c(independent_vars)


for (partial_formula in partial_combinations) {
  formula <- paste("ASR_corrected_rel ~ ", partial_formula, " + (1|Cosm)")
  ASR_candidate_formulas <- c(ASR_candidate_formulas, formula)
}

# Print the candidate formulas
print(ASR_candidate_formulas)

# Calculate AIC for all candidate formulas
AIC_values <- sapply(ASR_candidate_formulas, function(formula) {
  model <- lmer(formula, data = survival_sex_ratio_data)
  AIC(model)
})

# Select model with lowest AIC
lowest_AIC <- min(AIC_values)
best_model_index <- which(AIC_values == lowest_AIC)
best_formulas <- ASR_candidate_formulas[best_model_index]

# Print the best formula
print(best_formulas)
best_formula <- best_formulas[1]
best_formula <- "ASR_corrected_rel ~  City  + Treatment + (1|Cosm)"

best_model<-lmer(best_formula, survival_sex_ratio_data)
influenceIndexPlot(best_model)
outlierTest(best_model) #outliers 1 and 31
survival_sex_ratio_data <- survival_sex_ratio_data[-c(27, 42), ]
best_model<-lmer(best_formula, survival_sex_ratio_data)
plot(residuals(best_model), fitted(best_model)) #homoskedastic

residuals <- resid(best_model)
qqPlot(residuals)
shapiro.test(residuals) # p<0.05 Non-normally distributed

#boxcox
survival_sex_ratio_data$ASR_corrected_rel<-survival_sex_ratio_data$ASR_corrected_rel+0.01
bc <- boxcox(survival_sex_ratio_data$ASR_corrected_rel ~  survival_sex_ratio_data$Treatment)
(lambda <- bc$x[which.max(bc$y)])
best_model <- lmer(((ASR_corrected_rel^lambda-1)/lambda)~  City  + Treatment + (1|Cosm), survival_sex_ratio_data)

residuals <- resid(best_model)
qqPlot(residuals)
shapiro.test(residuals)

AIC(best_model)
summary(best_model)
anova(best_model)
anova_stats(best_model)

# Obtain coefficient estimates, standard errors, and t-values
coef_summary <- coef(summary(best_model))
coef_estimates <- coef_summary[, "Estimate"]
standard_errors <- coef_summary[, "Std. Error"]
t_values <- coef_summary[, "t value"]
df <- df.residual(best_model)

# Calculate p-values
p_values <- 2 * pt(abs(t_values), df = df, lower.tail = FALSE)
p_values


emm <- emmeans(best_model, ~ City)
contrasts <- pairs(emm, adjust = "tukey")
print(contrasts)

emm <- emmeans(best_model, ~ Treatment)
contrasts <- pairs(emm, adjust = "tukey")
print(contrasts)

emm <- emmeans(best_model, ~ Treatment, by = "City")
contrasts <- pairs(emm, adjust = "tukey")
print(contrasts)

#diff in slopes
coef(summary(best_model))
a <-t_test(survival_sex_ratio_data, ASR_corrected_rel~City)
str(a)
a$p
print(a)

annotation_ASR_df <- data.frame(
  start = c(0.75,1,1.25, 1.75, 2, 2.25),
  end = c(3.75,4,4.25, 3.75,4,4.25),
  y = c(1,1.25,1.5, 0.9,1.15,1.4),
  label = c("**", " **", "** ", "***", " ***", "*** ")
)
survival_sex_ratio_data$City <- factor(survival_sex_ratio_data$City,levels = c("Leiden", "Utrecht", "Nijmegen"))
  
ASRa<-ggboxplot(survival_sex_ratio_data, y="ASR_corrected_rel",x="Treatment", fill = "City", alpha =0.6) +  labs(y=" Absolute survival", x="Salinity (g/L)", fill = "City")+ ylim(0,1)  + scale_fill_manual(values =c('#785EF0', '#DC267F', '#FFB000'), breaks = c("Leiden", "Utrecht", "Nijmegen"),labels = c("Coastal", "Intermediate", "Inland"))+  theme(legend.position = "right", legend.justification = "top", legend.box = "vertical")+labs(fill = "Population")#+ geom_signif(data = annotation_ASR_df,aes(xmin = start, xmax = end, annotations = label, y_position = y),textsize = 3, vjust = -0.2, tip_length = c(0),manual = TRUE)

predicted_values <- predict(ASR, type = "response")
data_ASR <- data.frame(survival_sex_ratio_data, predicted_values)
data_ASR$Treatment<- as.numeric(data_ASR$Treatment)

# Calculate standard error per city
data_SE <- data_ASR %>%
  group_by(City) %>%
  summarise(SE = sd(ASR_corrected_rel) / sqrt(n()))

# Merge standard error data with original dataset
data_ASR <- left_join(data_ASR, data_SE, by = "City")

ASRb <- ggplot(data_ASR, aes(x = Treatment, y = ASR_corrected_rel, color = City)) +
  geom_point() +
  geom_smooth(method = "lm", se = FALSE) +
  geom_smooth(method = "lm", se = TRUE, aes(fill = City), alpha = 0.2) +
  labs(x = "Salinity (g/L)", y = "Absolute survival") +
  theme_classic() +
  ylim(0, 1) +
  scale_color_manual(
    values = c('#785EF0', '#DC267F', '#FFB000'),
    breaks = c("Leiden", "Utrecht", "Nijmegen"),
    labels = c("Coastal", "Intermediate", "Inland"))+
  scale_fill_manual(
    values = c('#785EF0', '#DC267F', '#FFB000'),
    breaks = c("Leiden", "Utrecht", "Nijmegen"),
    labels = c("Coastal", "Intermediate", "Inland")
  )+guides(
    fill = "none", color = guide_legend(
      title = "Population",
      label.position = "right",  # Adjust position as needed
      override.aes = list(fill = c('#785EF0', '#DC267F', '#FFB000'))
    )
  )+
  scale_x_continuous(labels = c(0,2,4,6,8))+labs(color = "Population")

summary(ASR)

ASR_total<-ggarrange(NULL, ASRa, ASRb, ncol = 1, align = "hv", labels = c("", "a", "b"), hjust = 0, vjust = -1, heights = c(1,4,4))
ASR_total


```
```{r}
## ASR
data <- subset(survival_sex_ratio_data, ASR_corrected_rel<1)
data$Treatment <- as.numeric(levels(data$Treatment))[data$Treatment]
model_ASR<-drm(ASR_corrected_rel~ Treatment, City,data=data,fct = LL.3(),na.action = na.omit) 

summary(model_ASR)
ED(model_ASR,50,interval="delta")

curve_ASR<-plot(model_ASR, type="bars", xlab="Chloride (g/L)", ylab="Absolute survival", log="") #You can choose between type= "bars", "all", "none", "obs", or "confidence"
axis(1, at = seq(0, 8, by = 2))

#LD50
LD50 <- ED(model_ASR,50,interval="delta")
LD100 <- ED(model_ASR,99,interval="delta")
LD50_estimate <- LD50[,1]
LD50_lower <- LD50[,3]
LD50_upper <- LD50[,4]
LD100_estimate <- LD100[,1]
LD100_lower <- LD100[,3]
LD100_upper <- LD100[,4]
cities <- c("Leiden", "Nijmegen", "Utrecht")
LD50c <- data.frame(cities, LD50_estimate, LD50_lower, LD50_upper, LD100_estimate, LD100_lower, LD100_upper)

ggplot(LD50c, aes(x = cities, y = LD50_estimate)) +
  geom_boxplot() +
  geom_errorbar(
    aes(ymin = LD50_lower, ymax = LD50_upper),
    width = 0.3,
    position = position_dodge(0.8)
  ) +
  labs(title = "Boxplot of Estimates with Confidence Intervals",
       x = "Location",
       y = "LD50") +
  theme_minimal() + scale_shape_manual(
    values = c(Leiden = 1, Utrecht = 2, Nijmegen = 3),
    labels = c("Coastal", "Intermediate", "Inland")
  )+ylim(0,40)
ggplot(LD50c, aes(x = cities, y = LD100_estimate)) +
  geom_boxplot() +
  geom_errorbar(
    aes(ymin = LD100_lower, ymax = LD100_upper),
    width = 0.3,
    position = position_dodge(0.8)
  ) +
  labs(title = "Boxplot of Estimates with Confidence Intervals",
       x = "Location",
       y = "LD100") +
  theme_minimal()+ylim(0,40)

## SR
model_SR<-drm(SRlog_corrected_rel~ Treatment, City,data=data,fct = LL.3()) 
summary(model_SR)

curve_SR<-plot(model_SR, type="bars", xlab="Chloride (g/L)", ylab="Sex ratio (m/f) (log)", ylim = c(-1,1), xlim = c(0,8), log="") #You can choose between type= "bars", "all", "none", "obs", or "confidence"
axis(1, at = seq(0, 8, by = 2))

## development
data_MTP$Treatment<-as.factor(data_MTP$Treatment)
levels(data_MTP$Treatment) <- c('0', '2', '4', '6', '8')
str(data_MTP)

data_MTP$Treatment<-as.numeric(levels(data_MTP$Treatment))[data_MTP$Treatment]
model_TTP<-drm(Day~ Treatment, City,data=data_MTP,fct = AR.3()) 
summary(model_TTP)
ED(model_TTP,50,interval="delta")

curve_TTP<-plot(model_TTP, type="bars", xlab="Chloride (g/L)", ylab="Time to pupation (Days)", ylim = c(6,10), xlim = c(0,8), log="") #You can choose between type= "bars", "all", "none", "obs", or "confidence"
axis(1, at = seq(0, 8, by = 2))

data_MTE$Treatment<-as.factor(data_MTE$Treatment)
levels(data_MTE$Treatment) <- c('0', '2', '4', '6', '8')
str(data_MTE)

data_MTE$Treatment<-as.numeric(levels(data_MTE$Treatment))[data_MTE$Treatment]
model_TTE<-drm(Day~ Treatment, City,data=data_MTE,fct = AR.3()) 
summary(model_TTE)
ED(model_TTE,50,interval="delta")

curve_TTE<-plot(model_TTE, type="bars", xlab="Chloride (g/L)", ylab="Time to emergence (Days)", ylim = c(6,10), xlim = c(0,8), log="") #You can choose between type= "bars", "all", "none", "obs", or "confidence"
axis(1, at = seq(0, 8, by = 2))

## ovi
data_ovi <- ovi_data
data_ovi$Treatment<-as.factor(data_ovi$Treatment)
levels(data_ovi$Treatment) <- c('0', '2', '4', '6', '8')
str(data_ovi)

data_ovi$Treatment<-as.numeric(levels(data_ovi$Treatment))[data_ovi$Treatment]
model_ovi<-drm(Egg_rafts~ Treatment, data=data_ovi,fct = W1.3()) 
summary(model_ovi)
ED(model_ovi,50,interval="delta")

curve_ovi<-plot(model_ovi, type="bars", xlab="Chloride (g/L)", ylab="Egg rafts", ylim = c(0,10), xlim = c(0,8), log="") #You can choose between type= "bars", "all", "none", "obs", or "confidence"
axis(1, at = seq(0, 8, by = 2))

getMeanFunctions()
#ll2.4 -> names=c("Slope","Lower Limit","Upper Limit", "EC50")
#compParm(model_ASR, "Slope", "-") 
#compParm(model_ASR, "EC50", "-")
```

```{r}
data_Leiden <- subset(data, City == "Leiden")
data_Utrecht <- subset(data, City == "Utrecht")
data_Nijmegen <- subset(data, City == "Nijmegen")

# Define the cities and associated data in a list
city_data <- list(
  Leiden = data_Leiden,
  Utrecht = data_Utrecht,
  Nijmegen = data_Nijmegen
)

## ASR
# Fit models and predict values for each city
asr_fits <- lapply(city_data, function(city_data) {
  model <- drm(ASR_corrected_rel ~ Treatment, data = city_data, fct = LL2.3(), na.action = na.omit)
  fits <- expand.grid(conc = exp(seq(log(1.00e-02), log(1.00e1), length = 100)))
  pm <- predict(model, newdata = fits, interval = "confidence")
  fits$p <- pm[, 1]
  fits$pmin <- pm[, 2]
  fits$pmax <- pm[, 3]
  fits$city <- unique(city_data$City)  # Add the city name to the fits data frame
  return(fits)
})

# Combine the results into a single data frame
asr_fits <- do.call(rbind, asr_fits)

# Modify Treatmentx values
data$Treatmentx <- ifelse(data$Treatment == 0, 1.00e-09, data$Treatment)

# Create the plot
ASRc <- ggplot(data, aes(x = Treatmentx, y = ASR_corrected_rel)) +
  geom_point(aes(color = City, shape = City)) +
  geom_ribbon(data = asr_fits, aes(x = conc, y = p, ymin = pmin, ymax = pmax, fill = city), alpha = 0.3) +
  geom_line(data = asr_fits, aes(x = conc, y = p, color = city)) +
  labs(x = "Salinity (g/L)", y = "Absolute survival") +
  ylim(0, 1) +
  scale_color_manual(
    values = c(Leiden = '#785EF0', Utrecht = '#DC267F', Nijmegen = '#FFB000'),
    labels = c("Coastal", "Intermediate", "Inland")
  ) +
  scale_fill_manual(
    values = c('#785EF0', '#DC267F', '#FFB000'),
    breaks = c("Leiden", "Utrecht", "Nijmegen"),
    labels = c("Coastal", "Intermediate", "Inland")
  )+
  scale_shape_manual(
    values = c(Leiden = 1, Utrecht = 2, Nijmegen = 3),
    labels = c("Coastal", "Intermediate", "Inland")
  ) +guides(
    fill = "none", color = guide_legend(
      title = "Population",
      label.position = "right",  # Adjust position as needed
      override.aes = list(fill = c('#785EF0', '#DC267F', '#FFB000'), shape = c(1,2,3))
    )
  )+ xlim(0,8) +
  theme_classic() + theme(text = element_text(size = 12),axis.text = element_text(size = 12)) +labs(color = "Population")+guides(shape = "none")

ASR_total<-ggarrange(NULL, ASRa, ASRc, ncol = 1, align = "hv", labels = c("", "a", "b"), hjust = 0, vjust = -1, heights = c(1,4,4))
ASR_total
ggsave("C:/Users/sboer/OneDrive - Universiteit Leiden/Salinity/figures/2022/asr.tiff", plot = ASR_total, width = 170, height = 128, dpi = 600, units = "mm")

## SR
# Fit models and predict values for each city
sr_fits <- lapply(city_data, function(city_data) {
  model <- drm(SRlog_corrected_rel ~ Treatment, data = city_data, fct = LL2.3(), na.action = na.omit)
  fits <- expand.grid(conc = exp(seq(log(1.00e-02), log(1.00e1), length = 100)))
  pm <- predict(model, newdata = fits, interval = "confidence")
  fits$p <- pm[, 1]
  fits$pmin <- pm[, 2]
  fits$pmax <- pm[, 3]
  fits$city <- unique(city_data$City)  # Add the city name to the fits data frame
  return(fits)
})

# Combine the results into a single data frame
sr_fits <- do.call(rbind, sr_fits)

# Create the plot
SRc <- ggplot(data, aes(x = Treatmentx, y = SRlog_corrected_rel)) +
  geom_point(aes(color = City, shape = City)) +
  geom_ribbon(data = sr_fits, aes(x = conc, y = p, ymin = pmin, ymax = pmax, fill = city), alpha = 0.3) +
  geom_line(data = sr_fits, aes(x = conc, y = p, color = city)) +
  labs(x = "Salinity (g/L)", y = "Sex ratio (m/f) (log)") +
  ylim(0, 1) +
  scale_color_manual(
    values = c(Leiden = '#785EF0', Utrecht = '#DC267F', Nijmegen = '#FFB000'),
    labels = c("Coastal", "Intermediate", "Inland")
  ) +
  scale_fill_manual(
    values = c('#785EF0', '#DC267F', '#FFB000'),
    breaks = c("Leiden", "Utrecht", "Nijmegen"),
    labels = c("Coastal", "Intermediate", "Inland")
  )+
  scale_shape_manual(
    values = c(Leiden = 1, Utrecht = 2, Nijmegen = 3),
    labels = c("Coastal", "Intermediate", "Inland")
  ) +guides(
    fill = "none", color = guide_legend(
      title = "Population",
      label.position = "right",  # Adjust position as needed
      override.aes = list(fill = c('#785EF0', '#DC267F', '#FFB000'), shape = c(1,2,3))
    )
  )+ xlim(0,8) + ylim(-1,1) + 
  theme_classic() + theme(text = element_text(size = 12),axis.text = element_text(size = 12)) +geom_hline(yintercept=0, linetype = 2)+labs(color = "Population")+guides(shape = "none")

SR_total<-ggarrange(NULL, SRa, SRc, ncol = 1, align = "hv", labels = c("", "a", "b"), hjust = 0, vjust = -1, heights = c(1,4,4))
SR_total
ggsave("C:/Users/sboer/OneDrive - Universiteit Leiden/Salinity/figures/2022/sr.tiff", plot = SR_total, width = 170, height = 128, dpi = 600, units = "mm")

## TTP
data_Leiden <- subset(data_MTP, City == "Leiden")
data_Utrecht <- subset(data_MTP, City == "Utrecht")
data_Nijmegen <- subset(data_MTP, City == "Nijmegen")

# Define the cities and associated data in a list
city_data <- list(
  Leiden = data_Leiden,
  Utrecht = data_Utrecht,
  Nijmegen = data_Nijmegen
)
# Fit models and predict values for each city
TTE_fits <- lapply(city_data, function(city_data) {
  model <- drm(Day ~ Treatment, data = city_data, fct = AR.3(), na.action = na.omit)
  fits <- expand.grid(conc = exp(seq(log(1.00e-02), log(1.00e1), length = 100)))
  pm <- predict(model, newdata = fits, interval = "confidence")
  fits$p <- pm[, 1]
  fits$pmin <- pm[, 2]
  fits$pmax <- pm[, 3]
  fits$city <- unique(city_data$City)  # Add the city name to the fits data frame
  return(fits)
})

# Combine the results into a single data frame
TTP_fits <- do.call(rbind, TTE_fits)

# Modify Treatmentx values
data_MTP$Treatmentx <- ifelse(data_MTP$Treatment == 0, 1.00e-09, data_MTP$Treatment)

# Create the plot
summary(data_MTP)
TTPc <- ggplot(data_MTP, aes(x = Treatmentx, y = Day)) +
  geom_point(aes(color = City, shape = City)) +
  geom_ribbon(data = TTP_fits, aes(x = conc, y = p, ymin = pmin, ymax = pmax, fill = city), alpha = 0.3) +
  geom_line(data = TTP_fits, aes(x = conc, y = p, color = city)) +
  labs(x = "Salinity (g/L)", y = "Time to pupation (days)") +
  scale_color_manual(
    values = c(Leiden = '#785EF0', Utrecht = '#DC267F', Nijmegen = '#FFB000'),
    labels = c("Coastal", "Intermediate", "Inland")
  ) +
  scale_fill_manual(
    values = c('#785EF0', '#DC267F', '#FFB000'),
    breaks = c("Leiden", "Utrecht", "Nijmegen"),
    labels = c("Coastal", "Intermediate", "Inland")
  )+
  scale_shape_manual(
    values = c(Leiden = 1, Utrecht = 2, Nijmegen = 3),
    labels = c("Coastal", "Intermediate", "Inland")
  ) +guides(
    fill = "none", color = guide_legend(
      title = "Population",
      label.position = "right",  # Adjust position as needed
      override.aes = list(fill = c('#785EF0', '#DC267F', '#FFB000'), shape = c(1,2,3))
    )
  )+ xlim(0,8) + ylim(6,10) + theme_classic() + theme(text = element_text(size = 12),axis.text = element_text(size = 12)) +labs(color = "Population")+labs(color = "Population")+guides(shape = "none")
TTP_total<-ggarrange(NULL, TTPa, TTPc, ncol = 1, align = "hv", labels = c("", "a", "b"), hjust = 0, vjust = -1, heights = c(1,4,4))
TTP_total
ggsave("C:/Users/sboer/OneDrive - Universiteit Leiden/Salinity/figures/2022/ttp.tiff", plot = TTP_total, width = 170, height = 128, dpi = 600, units = "mm")

## TTE
data_Leiden <- subset(data_MTE, City == "Leiden")
data_Utrecht <- subset(data_MTE, City == "Utrecht")
data_Nijmegen <- subset(data_MTE, City == "Nijmegen")

# Define the cities and associated data in a list
city_data <- list(
  Leiden = data_Leiden,
  Utrecht = data_Utrecht,
  Nijmegen = data_Nijmegen
)
# Fit models and predict values for each city
TTE_fits <- lapply(city_data, function(city_data) {
  model <- drm(Day ~ Treatment, data = city_data, fct = AR.3(), na.action = na.omit)
  fits <- expand.grid(conc = exp(seq(log(1.00e-02), log(1.00e1), length = 100)))
  pm <- predict(model, newdata = fits, interval = "confidence")
  fits$p <- pm[, 1]
  fits$pmin <- pm[, 2]
  fits$pmax <- pm[, 3]
  fits$city <- unique(city_data$City)  # Add the city name to the fits data frame
  return(fits)
})

# Combine the results into a single data frame
TTE_fits <- do.call(rbind, TTE_fits)

# Modify Treatmentx values
data_MTE$Treatmentx <- ifelse(data_MTE$Treatment == 0, 1.00e-09, data_MTE$Treatment)

# Create the plot
summary(data_MTE)
Devc <- ggplot(data_MTE, aes(x = Treatmentx, y = Day)) +
  geom_point(aes(color = City, shape = City)) +
  geom_ribbon(data = TTE_fits, aes(x = conc, y = p, ymin = pmin, ymax = pmax, fill = city), alpha = 0.3) +
  geom_line(data = TTE_fits, aes(x = conc, y = p, color = city)) +
  labs(x = "Salinity (g/L)", y = "Time to emergence (days)") +
  scale_color_manual(
    values = c(Leiden = '#785EF0', Utrecht = '#DC267F', Nijmegen = '#FFB000'),
    labels = c("Coastal", "Intermediate", "Inland")
  ) +
  scale_fill_manual(
    values = c('#785EF0', '#DC267F', '#FFB000'),
    breaks = c("Leiden", "Utrecht", "Nijmegen"),
    labels = c("Coastal", "Intermediate", "Inland")
  )+
  scale_shape_manual(
    values = c(Leiden = 1, Utrecht = 2, Nijmegen = 3),
    labels = c("Coastal", "Intermediate", "Inland")
  ) +guides(
    fill = "none", color = guide_legend(
      title = "Population",
      label.position = "right",  # Adjust position as needed
      override.aes = list(fill = c('#785EF0', '#DC267F', '#FFB000'), shape = c(1,2,3))
    )
  )+ xlim(0,8) + ylim(6,10) + theme_classic() + theme(text = element_text(size = 12),axis.text = element_text(size = 12)) +labs(color = "Population")+labs(color = "Population")+guides(shape = "none")

Dev_total<-ggarrange(NULL, Deva, Devc, ncol = 1, align = "hv", labels = c("", "a", "b"), hjust = 0, vjust = -1, heights = c(1,4,4))
Dev_total
ggsave("C:/Users/sboer/OneDrive - Universiteit Leiden/Salinity/figures/2022/tte.tiff", plot = Dev_total, width = 170, height = 128, dpi = 600, units = "mm")

 ## OVI
model_ovi<-drm(Egg_rafts~ Treatment, data=data_ovi,fct = W1.3()) 
ovi_fits <- expand.grid(conc = exp(seq(log(1.00e-02), log(1.00e1), length = 100)))
ovi_pm <- predict(model_ovi, newdata = ovi_fits, interval = "confidence")
ovi_fits$p <- ovi_pm[, 1]
ovi_fits$pmin <- ovi_pm[, 2]
ovi_fits$pmax <- ovi_pm[, 3]

# Modify Treatmentx values
data_ovi$Treatmentx <- ifelse(data_ovi$Treatment == 0, 1.00e-09, data_ovi$Treatment)
model_ovi<-drm(Egg_rafts~ Treatment, data=data_ovi,fct = W1.3()) 
# Create the plot
ggplot(data_ovi, aes(x = Treatmentx, y = Egg_rafts)) +
  geom_point() +
  geom_ribbon(data = ovi_fits, aes(x = conc, y = p, ymin = pmin, ymax = pmax), alpha = 0.3, fill = '#785EF0') +
  geom_line(data = ovi_fits, aes(x = conc, y = p)) +
  labs(x = "Salinity (g/L)", y = "Egg rafts") +
  ylim(0, 8) + xlim(0,8) +
  theme_classic()
```


```{r}
summary(ovi_data)
# ovipositioning behavior
# Generate candidate formulas
independent_vars <- names(ovi_data)[which(names(ovi_data) %in% c("Location", "Treatment"))]

interaction_combinations <- expand.grid(independent_vars, independent_vars, stringsAsFactors = FALSE)
interaction_combinations <- interaction_combinations[interaction_combinations$Var1 != interaction_combinations$Var2, ]
interaction_combinations <- apply(interaction_combinations, 1, function(x) paste(x, collapse = "*"))

OVI_candidate_formulas <- c()
for (interactions in interaction_combinations) {
  formula <- paste("Egg_rafts~ ", interactions, " +", paste(independent_vars, collapse = " + "), "+ (1|Day) + (1|Cosm)")
  OVI_candidate_formulas <- c(OVI_candidate_formulas, formula)
}

# Include non-interactions
non_interactions <- paste(independent_vars, collapse = " + ")
formula <- paste("Egg_rafts~ ", non_interactions, " + (1|Cosm) + (1|Day)")
OVI_candidate_formulas <- c(OVI_candidate_formulas, formula)

# include partial formulas
partial_combinations <- c(independent_vars)


for (partial_formula in partial_combinations) {
  formula <- paste("Egg_rafts~ ", partial_formula, "+ (1|Cosm) + (1|Day)")
  OVI_candidate_formulas <- c(OVI_candidate_formulas, formula)
}

# Print the candidate formulas
print(OVI_candidate_formulas)

# Calculate AIC for all candidate formulas
AIC_values <- sapply(OVI_candidate_formulas, function(formula) {
  model <- lmer(formula, data = ovi_data)
  AIC(model)
})

# Select model with lowest AIC
lowest_AIC <- min(AIC_values)
best_model_index <- which(AIC_values == lowest_AIC)
best_formulas <- OVI_candidate_formulas[best_model_index]

# Print the best formula
print(best_formulas[1])
best_formula <- best_formulas[1]
best_formula <- "Egg_rafts~ Treatment + (1|Location) + (1|Day) + (1|Cosm)"

best_model<-lmer(best_formula[1], ovi_data)
influenceIndexPlot(best_model)
outlierTest(best_model) #outliers 1 and 31
ovi_data <- ovi_data[-c(1, 28, 31), ]
best_model<-lmer(best_formula, ovi_data)
plot(residuals(best_model), fitted(best_model)) #heteroskedastic

residuals <- resid(best_model)
qqPlot(residuals)
shapiro.test(residuals) # p<0.05 Non-normally distributed

#boxcox
ovi_data$Egg_rafts<-ovi_data$Egg_rafts+0.01
bc <- boxcox(ovi_data$Egg_rafts ~  ovi_data$Treatment)
(lambda <- bc$x[which.max(bc$y)])
best_model <- lmer(((Egg_rafts^lambda-1)/lambda)~  Treatment + (1|Location) + (1|Day) + (1|Cosm), ovi_data)

residuals <- resid(best_model)
qqPlot(residuals)

AIC(best_model)
summary(best_model)
anova(best_model)
anova_stats(best_model)

# Obtain coefficient estimates, standard errors, and t-values
coef_summary <- coef(summary(best_model))
coef_estimates <- coef_summary[, "Estimate"]
standard_errors <- coef_summary[, "Std. Error"]
t_values <- coef_summary[, "t value"]
df <- df.residual(best_model)

# Calculate p-values
p_values <- 2 * pt(abs(t_values), df = df, lower.tail = FALSE)
p_values


emm <- emmeans(best_model, ~ Treatment)
contrasts <- pairs(emm, adjust = "tukey")
print(contrasts)

plot <- ggplot(data_ovi, aes(x = Treatment, y = Egg_rafts)) +
  geom_boxplot(aes(x = as.factor(Treatment), y = Egg_rafts),fill = '#785EF0', color = '#36213E', alpha = 0.6, outlier.shape = NA) +
  geom_jitter(height = 0.1, shape = 1, size = 2, alpha = 0.3) +
  geom_smooth(method = "lm", se = FALSE) +
  geom_smooth(method = "lm", se = TRUE, color = '#36213E', fill = '#785EF0', alpha = 0.2) +
  labs(x = "Salinity (g/L)", y = "Egg rafts") +
  theme_classic()+
  ylim(-1,8)+
  scale_x_discrete(labels = c(0,2,4,6,8))

plot


data_ovi$Treatment<-as.factor(data_ovi$Treatment)
levels(data_ovi$Treatment) <- c('0', '2', '4', '6', '8')

box <- ggplot(data_ovi, aes(x = Treatment, y = Egg_rafts)) +
  geom_boxplot(fill = '#785EF0', color = '#36213E', alpha = 0.6, outlier.shape = NA, width=8) +
  labs(x = "", y = "") + ylim(0,8) + labs(x = "Salinity (g/L)", y = "Egg rafts") +
  theme_classic() + scale_x_discrete(labels=NULL, breaks=NULL)
print(box)

data_ovi$Treatment<-as.numeric(levels(data_ovi$Treatment))[data_ovi$Treatment]

point <- ggplot(data_ovi, aes(x = Treatment, y = Egg_rafts)) +
  geom_jitter(height = 0.1, shape = 1, size = 2, alpha = 0.3, color = '#785EF0') +
  geom_ribbon(data = ovi_fits, aes(x = conc, y = p, ymin = pmin, ymax = pmax), alpha = 0.3, fill = '#785EF0') +
  geom_line(data = ovi_fits, aes(x = conc, y = p)) +
  labs(x = "", y = "") +  labs(x = "Salinity (g/L)", y = "Egg rafts") +
  theme_classic() +ylim(0,8)+xlim(0,8)
print(point)

ovi_total<-ggarrange(NULL, box, point, ncol = 1, align = "hv", labels = c("", "a", "b"), hjust = 0, vjust = -1, heights = c(1,4,4))
ovi_total
ggsave("C:/Users/sboer/OneDrive - Universiteit Leiden/Salinity/figures/2022/ovi.tiff", plot = ovi_total, width = 170, height = 128, dpi = 600, units = "mm")
```
